# Supplementary material for: Whole-Exome sequencing analysis identified TMSB10/TRABD2A locus to be associated with carfilzomib-related cardiotoxicity among patients with multiple myeloma
Source: Front Cardiovasc Med. 2023 Jun 20;10:1181806. doi: 10.3389/fcvm.2023.1181806 (PMC10319068; doi:10.3389/fcvm.2023.1181806)
Supplement: Supplementary file 1 [file Table1.xlsx]

## Sheet: results
	SetID	P.value	N.Marker.All	N.Marker.Test
3908	C1orf116	1.14e-05	40	40
18924	LOC102724084	4.1e-05	11	11
27548	PPIP5K2(NM_0013	6.2e-05	2	2
36205	TMEM183A(NM_001	6.22e-05	1	1
9696	DSCAM(NM_001271	0.000101853	1	1
13872	GRAP2(NM_004810	0.000106845	1	1
24454	OR3A3(dist=72)	0.000120523	1	1
14534	HAND1(NM_004821	0.000131401	1	1
38679	VCL(NM_014000:c	0.000131401	1	1
37465	TSPAN33(NM_1785	0.000131564	4	4
14884	HIGD2A	0.000185871	3	3
26237	PET100,XAB2(dis	0.000223681	2	2
3596	BUB1B-PAK6(NM_0	0.000233471	3	3
30933	S1PR1(NM_001320	0.000350459	4	4
18721	LOC100379224	0.000522899	2	2
24312	OR2K2	0.000570548	11	11
2057	ARHGEF2(NM_0013	0.000586739	2	2
34301	STEAP2(NM_00104	0.000690536	6	6
20545	MGMT(dist=63)	0.000712828	1	1
24402	OR2T34(dist=77)	0.000712828	1	1
31691	SERTM1(NM_20345	0.000774502	2	2
8677	DDC-AS1	0.000801118	2	2
9376	DNAJB14(dist=36	0.000803109	1	1
1560	ANKRD39	0.000847184	9	9
38097	UCK1(NM_0012614	0.000847471	6	6
8108	CTSV	0.000862724	20	20
11988	FGF17	0.000885114	10	10
4069	C2CD2L	0.000904454	22	17
28463	PSMD9	0.000910385	15	15
24501	OR4C6(dist=86)	0.000916185	1	1
17385	KLHDC7B(NM_1384	0.000941543	1	1
7202	COG1(dist=12)	0.000944918	1	1
12918	GCC2-AS1	0.000944918	1	1
14457	H4C3(dist=80)	0.000944918	1	1
2384	ASH2L(NM_001261	0.000944918	1	1
23182	NPBWR2(dist=59)	0.000944918	1	1
4730	CARD16	0.00101926	8	7
22348	NCOR1(NM_006311	0.00111866	3	3
14643	HCN2(NM_001194:	0.00113465	2	2
37418	TSHZ2(NM_001193	0.00116027	6	6
13798	GPR88	0.00123401	4	4
8571	DCAF7(NM_005828	0.00124288	3	3
6244	CFAP20	0.00124369	9	9
2573	ATP12A(NM_00167	0.00128148	1	1
14773	HERC4(NM_001278	0.00128148	1	1
14722	HECA	0.001327	10	10
5427	CCR1	0.00138308	8	8
16418	IRS1,RHBDD1(dis	0.00139116	11	11
12663	GABPB2	0.00144281	15	15
10655	EPN3	0.00145676	27	26
20663	MIP(NM_012064:c	0.00150015	2	2
17927	KRTCAP2	0.00150419	7	7
23408	NRIP3	0.00155511	9	9
12233	FMO4(NM_002022:	0.00156237	1	1
33754	SPATS2L(NM_0012	0.00156609	3	3
5731	CDC42SE2	0.00158804	2	2
17953	L1TD1(NM_019079	0.00159703	5	5
39011	WDR37	0.00160636	20	20
30680	RRP1(NM_003683:	0.00165666	5	5
22104	NAALADL2-AS3	0.00171671	2	2
2133	ARIH2OS	0.00171671	1	1
2505	ATG14(dist=64)	0.00171671	1	1
3151	BDH2(NM_020139:	0.00171671	1	1
3988	C1QL3(NM_001010	0.00171671	1	1
4570	CALHM2(NM_01591	0.00171671	1	1
4699	CAPNS2(NM_03233	0.00171671	1	1
4786	CASKIN2(NM_0011	0.00171671	1	1
5827	CDIP1(NM_013399	0.00171671	1	1
6288	CFAP65(NM_15238	0.00171671	1	1
6356	CGB5(dist=34)	0.00171671	1	1
6691	CIZ1(NM_0011310	0.00171671	1	1
7186	COA6-AS1	0.00171671	1	1
8167	CWF19L1(NM_0182	0.00171671	1	1
8408	CYTH1(NM_001292	0.00171671	1	1
8922	DENND5A(NM_0013	0.00171671	2	1
11785	FBXO43(NM_00102	0.00171671	1	1
13561	GOSR1(NM_001007	0.00171671	1	1
14546	HAP1(NM_0013674	0.00171671	1	1
15884	IGLON5(dist=21)	0.00171671	1	1
16209	INPP4A(NM_00135	0.00171671	1	1
16514	ITGAV(NM_002210	0.00171671	1	1
18419	LILRA3(dist=422	0.00171671	1	1
20205	MEAF6(dist=77)	0.00171671	1	1
20840	MIR7847	0.00171671	1	1
21725	MTUS2-AS1	0.00171671	1	1
22981	NME9(NM_0013490	0.00171671	1	1
23185	NPBWR2(dist=85)	0.00171671	1	1
23992	OR10AG1(dist=62	0.00171671	1	1
24077	OR10Z1(dist=65)	0.00171671	1	1
24981	OR6C2(dist=91)	0.00171671	1	1
26384	PGM3(NM_0011999	0.00171671	1	1
27713	PPP3CB(NM_00114	0.00171671	1	1
29087	RAD51AP2(NM_001	0.00171671	1	1
29453	RBP7(dist=53)	0.00171671	1	1
31788	SFTPB(NM_198843	0.00171671	1	1
32843	SLC66A1(NM_0177	0.00171671	1	1
34507	STXBP2(dist=17)	0.00171671	1	1
34625	SURF2(NM_001278	0.00171671	1	1
39382	YIPF2(NM_001321	0.00171671	1	1
39470	ZBP1;ZBP1(NM_00	0.00171671	1	1
40828	ZNF888(NM_00131	0.00171671	1	1
31004	SAMD8(NM_001174	0.00171671	2	2
12243	FN3K(NM_022158:	0.0017244	2	2
35130	TBC1D2B(NM_0150	0.00175876	2	2
20027	MBLAC2	0.00178226	9	8
10480	ENDOG(NM_004435	0.00181037	2	2
11158	FAM110A(NM_0012	0.00183868	6	6
30026	RNASE12	0.00184161	2	2
1040	AIMP2(NM_001362	0.00187961	1	1
6182	CER1(NM_005454:	0.0019153	2	2
36763	TOMM20(NM_01476	0.00193492	2	2
6547	CHRM4	0.00196392	2	2
23393	NRG1(NM_013959:	0.00196392	2	2
36189	TMEM178B(NM_001	0.00196392	2	2
39051	WDR62(NM_001083	0.00196392	2	2
39602	ZCCHC24(NM_1533	0.00196392	2	2
27651	PPP1R3D	0.0020062	3	3
16420	IRS2(NM_003749:	0.0020927	2	2
23036	NOD1(NM_0013548	0.00220136	2	2
39490	ZBTB20-AS1	0.00220136	2	2
9074	DHRS9(NM_001289	0.00221012	2	2
14196	GULP1	0.00233186	14	14
31232	SCN11A(NM_00134	0.00233218	2	2
8614	DCLRE1B(NM_0013	0.00233617	5	5
20838	MIR762HG	0.00235339	7	7
39808	ZKSCAN2(NM_0010	0.00242421	1	1
37688	TUBA3D(NM_08038	0.00242638	6	6
36192	TMEM179(NM_0012	0.00246035	2	2
35015	TARP(NM_0010038	0.0024792	2	2
11871	FCN1(dist=23)	0.00247956	1	1
22760	NGRN(NM_0010330	0.00247956	1	1
29118	RAET1G	0.00250668	13	12
20823	MIR6872	0.00252736	1	1
21483	MSANTD1(NM_0013	0.00252736	1	1
25012	OR6C76(dist=86)	0.00252736	1	1
4	A1BG(NM_130786:	0.00253459	2	2
17024	KCTD4	0.00267028	4	4
36702	TNNC2(dist=36)	0.00272828	1	1
30641	RPUSD3	0.0027894	17	17
36132	TMEM14EP	0.00279846	5	5
7843	CSAD(NM_015989:	0.00285859	3	3
9041	DHH	0.00303242	7	6
21159	MPPED2	0.00310527	10	10
22967	NME1,NME1-NME2	0.00319824	12	12
26834	PLAC8	0.00332026	5	5
35958	TM9SF4(dist=65)	0.00341387	1	1
19697	MALSU1(NM_13844	0.00344914	2	2
1933	ARF3	0.00346072	5	5
23275	NPR2,SPAG8	0.00347138	5	5
38159	UGT2A1	0.00362519	11	11
40589	ZNF689(NM_13844	0.00367968	2	2
8995	DGCR8(NM_001190	0.0036949	3	3
14097	GSX1	0.00371382	7	7
17108	KIAA0040	0.00378625	5	5
1071	AK6,RAD17,TAF9	0.0038337	4	3
11123	FADS6	0.00384652	24	23
32315	SLC20A1	0.00392924	18	18
11813	FBXW4	0.0039982	15	15
4850	CATSPER1(NM_053	0.0040541	4	3
16177	ING5(NM_0013301	0.00405732	2	2
10748	ERGIC3(NM_01596	0.00418081	3	3
19087	LOXL3(NM_032603	0.00418456	1	1
26613	PIK3C2A(NM_0013	0.00419232	2	2
32942	SLC9B1(NM_00110	0.00424841	2	2
18034	LAMTOR4(dist=44	0.00425267	1	1
13812	GPRC5C(NM_01865	0.00427414	1	1
10082	EFCAB14-AS1	0.00431379	14	14
19340	LRRCC1(NM_00134	0.00433521	3	3
36291	TMEM229A(NM_001	0.00436603	1	1
25376	OXTR	0.00441042	13	13
5168	CCDC57(NM_00136	0.00441315	7	7
17625	KRT2	0.00449849	27	27
35531	TFAP2A-AS2	0.00453321	1	1
21684	MTPN	0.0045466	2	2
29382	RBM17	0.00456594	23	23
17341	KLF13	0.00460744	6	6
20989	MMP25-AS1	0.00462009	11	11
15978	IL17RD	0.00473076	41	38
36294	TMEM230(NM_0013	0.00479149	3	3
3599	BUB1B,BUB1B-PAK	0.00480627	3	3
7913	CSNK1G2(NM_0013	0.00485592	2	2
2214	ARMC8,NME9	0.00489757	8	8
22963	NMD3(NM_015938:	0.00490933	2	2
16214	INPP5A(NM_00553	0.00493891	3	3
39699	ZFP14	0.00502558	11	11
21816	MXD3(dist=38)	0.0051609	1	1
1756	AP5M1(NM_018229	0.00519399	2	2
2257	ARPP19(NM_00133	0.0052094	2	2
12693	GABRR2(NM_00204	0.0052094	2	2
22849	NIT1(NM_005600:	0.0052094	2	2
24972	OR6B2(dist=1260	0.0052094	2	2
35480	TEX22	0.00523252	20	20
23871	OGFR(NM_007346:	0.00527975	3	3
35789	TIMM10	0.0054224	3	3
22958	NMB	0.00544102	4	4
35461	TESPA1	0.00547108	32	31
24748	OR56A3	0.00556378	5	5
7438	COQ8B(NM_001142	0.00556379	3	3
20863	MITF(NM_0013546	0.00557712	1	1
1142	AKT1(NM_005163:	0.00567163	3	3
35836	TIRAP	0.00569799	16	16
35180	TBL3(NM_006453:	0.00572763	8	8
19082	LOXL1-AS1	0.00577431	2	2
28742	PUF60	0.00585783	24	4
19286	LRRC49(NM_00119	0.00589738	2	2
34156	SSTR1(NM_001049	0.00589738	2	2
20601	MICOS13	0.00590154	7	7
5922	CDKN3	0.00590288	12	12
7515	COX7C	0.00592097	5	5
38042	UBQLNL	0.00593374	17	17
24714	OR52M1(dist=259	0.00596599	4	4
36274	TMEM219	0.00596656	13	12
6940	CLPSL2	0.00608555	9	9
8910	DENND2A(NM_0013	0.00611833	4	4
22015	MYORG(NM_020702	0.0061635	4	4
16014	IL20	0.00620796	4	4
27490	PPEF2(NM_006239	0.00621469	4	3
38915	VWC2(NM_198570:	0.00621471	4	4
21270	MRPL2(NM_001300	0.00621471	2	2
26279	PEX7(NM_000288:	0.00621471	2	2
19752	MAP1LC3B2	0.00625291	3	3
11054	F11R(NM_016946:	0.00625896	6	6
12852	GATA3(NM_001002	0.00628251	5	5
21837	MYBBP1A(NM_0145	0.00628842	3	2
18310	LGALS3(dist=37)	0.00636313	1	1
6102	CENPW	0.00642244	4	4
9914	EBF1	0.00642862	31	30
33501	SOD2-OT1	0.00648374	2	2
32364	SLC22A8(NM_0042	0.00649824	1	1
38460	USP6(NM_0013042	0.00650711	2	2
27978	PRKCB	0.00651153	39	39
31689	SERTAD4	0.00652052	12	12
5639	CD79B	0.00654511	14	14
34386	STN1	0.00657693	18	18
34129	SSH2(NM_0012821	0.00662159	13	13
22423	NDUFA8	0.0066511	8	8
34416	STPG3-AS1(dist=	0.00667848	1	1
1311	ALX3(NM_006492:	0.00671012	2	2
9538	DOK1,LOXL3	0.00673461	3	3
4752	CARMIL1(NM_0011	0.00674383	1	1
29880	RHOU(NM_021205:	0.00674383	1	1
37500	TSSK3(NM_052841	0.00674383	1	1
8095	CTSD(NM_001909:	0.00674455	2	2
26552	PID1(NM_0013301	0.00674455	2	2
30845	RUVBL1(NM_00370	0.00674455	2	2
34518	STXBP6(NM_01417	0.00674455	2	2
2477	ATF2(NM_0012560	0.00674675	2	2
2012	ARHGAP39(NM_001	0.00675098	2	2
13893	GRHL3	0.00675397	44	42
12646	GAB2(NM_012296:	0.00676175	4	4
12348	FOXF1(dist=37)	0.00676659	1	1
22885	NKX2-1	0.00678541	3	3
2167	ARL4D(NM_001661	0.00679972	2	2
33496	SOCS6(NM_004232	0.00681519	1	1
30190	RNF32(NM_001308	0.00683213	2	2
7685	CREB3(NM_006368	0.00683895	4	3
20026	MBLAC1	0.00684912	9	9
13376	GNAI1	0.00686255	17	17
35749	THYN1(NM_014174	0.00699051	1	1
9438	DNAJC5	0.00699184	18	9
36174	TMEM171	0.00700839	17	17
13486	GOLGA6C(NM_0011	0.00701406	3	3
8430	DAAM1(NM_001270	0.00702285	1	1
19944	MARVELD3(NM_052	0.00706209	6	6
35223	TBXA2R(NM_00106	0.00709877	1	1
213	ABHD18(NM_00131	0.00709877	1	1
598	ADAM28(NM_00130	0.00709877	1	1
1070	AK6(NM_016283:c	0.00709877	1	1
2823	AURKAIP1(NM_001	0.00709877	1	1
3065	BCAR3-AS1	0.00709877	1	1
7429	COQ5(dist=5)	0.00709877	1	1
8625	DCP1B(dist=59)	0.00709877	1	1
9291	DMRT2(NM_001370	0.00709877	1	1
10518	ENPP1(dist=57)	0.00709877	1	1
10999	EXOSC2(dist=53)	0.00709877	1	1
12206	FLT4(dist=44)	0.00709877	1	1
14006	GRPEL2-AS1	0.00709877	1	1
14120	GTF2H2(NM_00151	0.00709877	1	1
14276	H2AC11(dist=86)	0.00709877	1	1
14486	H4C8(dist=17)	0.00709877	1	1
19283	LRRC49(dist=619	0.00709877	1	1
23899	OLFML2A(NM_0012	0.00709877	1	1
24634	OR51F1(dist=13)	0.00709877	1	1
26082	PDHA2(dist=24)	0.00709877	1	1
26498	PHPT1(NM_001135	0.00709877	1	1
26579	PIGK(NM_005482:	0.00709877	1	1
27452	POU5F1(NM_00270	0.00709877	1	1
27929	PRIMPOL(NM_0013	0.00709877	1	1
29972	RIPOR2(NM_00128	0.00709877	1	1
30989	SAMD14(NM_00125	0.00709877	1	1
33666	SPATA1(NM_00131	0.00709877	1	1
37706	TUBB2A(dist=10)	0.00709877	1	1
37726	TUBB8(dist=34)	0.00709877	1	1
37771	TUT1(dist=131)	0.00709877	1	1
40105	ZNF331(NM_01855	0.00709877	1	1
40235	ZNF439(NM_00134	0.00709877	1	1
40923	ZSCAN4(NM_15267	0.00709877	1	1
13592	GPANK1(NM_03317	0.00709884	2	2
8546	DCAF11(NM_02523	0.0070991	1	1
15709	IFITM5(NM_00102	0.00710038	2	2
38802	VPS29(NM_016226	0.00715766	2	2
33393	SNRPN	0.00723739	1	1
27718	PPP3R1(NM_00094	0.00724636	3	3
32343	SLC22A23(NM_021	0.00724637	2	2
16895	KCNJ8(NM_004982	0.00724689	1	1
36259	TMEM212	0.00728673	4	4
36330	TMEM246-AS1	0.00729042	5	5
4529	CACNG7(NM_03189	0.00735081	3	3
6024	CELA3B(NM_00735	0.00741806	3	3
33791	SPEF1	0.0074975	17	17
11740	FBXO2	0.00756827	25	25
18471	LIN37	0.00761787	11	10
13669	GPR12	0.00767001	4	4
21295	MRPL3(NM_007208	0.00768267	2	2
22057	N4BP1(NM_153029	0.00771057	4	4
8419	CYTL1	0.0077329	13	13
4303	C7orf66	0.00779294	9	9
39439	ZADH2	0.00779769	7	7
16643	JCAD	0.0078253	34	31
5346	CCL5	0.00783481	4	4
13057	GFOD2(NM_030819	0.00789908	3	3
8049	CTNNA2(NM_00128	0.00790133	2	2
11913	FEM1A(NM_018708	0.00791341	2	2
15852	IGFBP5(NM_00059	0.0079755	12	12
38926	WAC(NM_016628:c	0.00806825	3	3
29457	RBPJ(NM_203284:	0.00806834	3	3
3900	C1orf100(NM_001	0.00806834	2	2
35566	TFF2(NM_005423:	0.00809033	4	4
21650	MTMR2(NM_201278	0.00816225	6	6
31178	SCD5(NM_0010375	0.00822022	3	3
38743	VKORC1L1(NM_001	0.0082287	4	4
21038	MOB3A(NM_130807	0.00825824	5	5
22883	NKTR	0.00835608	22	22
16879	KCNJ13(NM_00224	0.00839167	1	1
35487	TEX264	0.00842261	6	6
28717	PTPRU(NM_133178	0.00843379	2	2
29577	REL(NM_002908:c	0.00849697	7	7
32600	SLC35B4(NM_0328	0.00851822	4	3
9059	DHRS2(NM_001318	0.00854444	2	2
6412	CHCHD10	0.00857695	19	19
1447	ANK2(NM_0013542	0.00858956	3	2
39484	ZBTB18(NM_00127	0.00865232	1	1
34547	SUGP1	0.00869563	50	49
12414	FPGT,FPGT-TNNI3	0.00874957	6	6
2294	ART1	0.00879224	23	23
19621	MACO1(NM_001282	0.00879824	3	3
10225	EIF3B(NM_001362	0.00886011	1	1
1725	AP2B1	0.00890285	39	38
11252	FAM162A	0.00892564	10	10
36049	TMEM106C	0.00900124	15	14
17784	KRTAP17-1	0.00905661	4	4
32424	SLC25A26(NM_173	0.00906709	3	3
14738	HELB(NM_0013702	0.0091356	3	3
3255	BIVM-ERCC5,ERCC	0.0091552	45	45
17500	KLK8	0.00916345	17	17
31977	SHISAL2B	0.00921223	10	10
25944	PCSK6(NM_138319	0.00930569	2	2
30766	RTL1(NM_0011348	0.00935458	2	2
39924	ZNF174(NM_00134	0.00936064	3	3
18497	LINC01389	0.00937913	5	5
18367	LHFPL3(NM_19900	0.00946836	1	1
1177	ALDH2	0.00953415	17	17
39151	WHAMM	0.00954163	25	25
16698	JRKL(NM_0012618	0.00959953	4	4
40028	ZNF273	0.00968276	11	11
19677	MAIP1(NM_024520	0.00968792	3	3
33442	SNX21(NM_033421	0.00969421	13	13
30341	RP1(dist=89505)	0.00970336	1	1
24824	OR5H14(dist=49)	0.00972952	1	1
16400	IRF5	0.00980529	18	18
30949	SAAL1(dist=50)	0.00985548	1	1
3776	C16orf46(NM_152	0.00986505	5	5
26079	PDGFRL(NM_00620	0.00998613	3	3
3163	BDNF(NM_170734:	0.0100301	1	1
35396	TEF(NM_003216:c	0.0100746	2	2
32535	SLC2A3(NM_00693	0.0100795	3	3
26690	PITPNB	0.0100818	17	17
9597	DPH7(NM_0013463	0.0101036	7	6
17903	KRTAP6-3	0.0101069	5	5
38810	VPS35L(NM_00136	0.0101114	3	3
11684	FBP1	0.0101186	24	24
1609	ANKS4B	0.0101337	7	7
37071	TRIB2(NM_021643	0.0101452	2	2
40311	ZNF501(NM_14504	0.0101452	1	1
24033	OR10J3	0.0102206	6	6
20549	MGP	0.010235	13	9
19293	LRRC52	0.0102631	5	5
34460	STRN4	0.01033	36	35
1492	ANKRD13A	0.0103653	24	24
26146	PDX1	0.0103702	13	13
3826	C17orf58(NM_181	0.0103839	2	2
30784	RTP1	0.0104822	5	5
26987	PLEKHO2(NM_0011	0.0105373	1	1
36276	TMEM220	0.0105507	9	9
6409	CHAT(NM_0011429	0.010562	3	3
2377	ASGR1(NM_001671	0.0105621	3	3
35788	TIMELESS(NM_001	0.0105708	4	4
10318	ELANE(NM_001972	0.0107414	1	1
2285	ARSG,PRKAR1A,WI	0.0107809	21	19
34594	SUMO3	0.0107955	16	16
17424	KLHL26(NM_01831	0.0108045	1	1
10761	ERICH1	0.0108111	28	28
13642	GPI(NM_00128978	0.0108112	2	2
6423	CHCHD6(NM_00132	0.010871	4	4
39698	ZFP1(NM_0013184	0.0109503	2	2
13719	GPR171(NM_01330	0.0109926	8	8
27167	PNO1(NM_0013299	0.011001	3	3
15605	ICE2(NM_0012763	0.0110724	1	1
191	ABHD14A	0.0112068	5	5
10677	EPS15L1(NM_0012	0.011224	2	2
23863	OGFOD2	0.0112377	17	17
11465	FAM43B	0.0113335	4	4
30904	S100A2(NM_00597	0.0113492	2	2
37111	TRIM28	0.0113827	32	32
35657	THAP2(NM_031435	0.0114061	4	4
6619	CHTF8,DERPC	0.011445	7	7
13359	GMPPB(NM_021971	0.0114539	10	10
7903	CSNK1A1L(NM_145	0.0116014	1	1
33609	SP3	0.0116243	23	23
28596	PTH2R	0.0116721	29	29
23364	NR5A2	0.011753	25	25
34581	SULT6B1(NM_0013	0.0117754	1	1
9688	DROSHA	0.0117925	67	67
13108	GGTLC2(NM_00128	0.0118016	4	4
20000	MAZ(dist=49);KI	0.0118707	1	1
27858	PRDM14(NM_02450	0.0120048	1	1
12423	FRAS1(NM_001166	0.0120383	2	2
24617	OR51A7	0.0120413	8	8
13562	GOSR2	0.0121253	10	7
24407	OR2T35(dist=27)	0.0121531	1	1
5449	CCSAP(NM_145257	0.012162	1	1
32820	SLC5A1	0.0121758	36	36
38754	VN1R2	0.0122173	11	11
15383	HSD17B11	0.0122723	11	11
36367	TMEM263	0.0123098	6	6
20170	MDGA1	0.012441	51	51
3332	BMS1P4-AGAP5	0.0124854	17	17
19683	MAK16(dist=52)	0.0124908	1	1
31635	SERPINA5(NM_000	0.0127987	4	4
28221	PRSS22	0.0128129	10	10
30078	RNF121(NM_00130	0.0129364	4	4
19440	LTB4R2	0.0129944	10	10
2110	ARID1B	0.0130191	67	67
26469	PHKG2(NM_001172	0.0131298	4	4
35730	THSD1(NM_018676	0.0131437	3	3
16199	INO80B-WBP1	0.0132538	10	10
15310	HPS3	0.0132647	43	43
24376	OR2T27(dist=33)	0.0132675	1	1
9467	DNASE2	0.0132708	10	10
17457	KLHL9(NM_018847	0.0134529	2	2
17545	KMT5B(NM_001300	0.0134975	3	3
13697	GPR153	0.0135346	20	20
21040	MOB3B(NM_024761	0.0136125	4	4
37766	TUSC1(NM_001004	0.0136524	1	1
14172	GUCA1A(NM_00040	0.0136776	4	4
8208	CXCR4(NM_001008	0.0137362	6	6
13342	GMEB2	0.0138303	29	29
13446	GNLY(NM_012483:	0.0139269	7	7
22990	NMRAL1(NM_00135	0.0139604	4	4
15650	IER3	0.01398	5	5
38807	VPS35	0.0139879	19	19
20859	MITD1(NM_001320	0.0139993	2	2
15106	HMX1(dist=28750	0.0139993	1	1
20746	MIR499A	0.0139993	1	1
20932	MLYCD(dist=2256	0.0139993	1	1
30985	SAMD13	0.0139998	4	4
6394	CHAC2	0.0140342	3	3
18696	LOC100131496	0.0140342	3	3
6158	CEP70(NM_024491	0.0140342	3	3
20994	MMP27(NM_022122	0.0140342	3	3
6682	CISH	0.0141701	12	12
33879	SPOCK3	0.0141845	20	20
7250	COL19A1(NM_0018	0.0142459	4	4
29965	RIPK4(dist=67)	0.0142593	1	1
5318	CCL3(NM_002983:	0.0143021	5	5
6932	CLPB(NM_0012583	0.0143527	2	2
16321	IPO8(NM_0011909	0.0143779	1	1
37564	TTC29	0.0143788	24	20
1222	ALG10B(dist=3)	0.0143903	1	1
29364	RBIS	0.0144076	3	3
18347	LGR4-AS1	0.0144208	5	5
2703	ATP6V1B1-AS1	0.0144971	4	4
29073	RAD21L1	0.0145029	35	35
30091	RNF138	0.0145129	14	14
13779	GPR63	0.0145676	5	5
24879	OR5M8(dist=80)	0.0146028	1	1
30326	RP1(dist=47581)	0.0146514	1	1
14501	HABP2(NM_004132	0.0147402	2	2
13927	GRIFIN(dist=153	0.0147402	1	1
39591	ZC3HC1(NM_00136	0.0147402	1	1
17090	KHDC1(NM_030568	0.0147403	3	3
40448	ZNF585B	0.0147847	25	25
29096	RAD51D	0.01479	7	7
16236	INSC(NM_0010318	0.0148054	3	3
8785	DEAF1,TMEM80	0.0148469	9	8
40681	ZNF75A	0.0148827	20	20
4219	C5orf47(NM_0011	0.0148843	3	3
19805	MAP3K4(NM_00672	0.0149	5	5
27157	PNMA8A	0.014911	14	14
7732	CRIP1(dist=19)	0.0149403	1	1
14072	GSTM1(NM_000561	0.0149937	2	2
11642	FASTKD1(NM_0013	0.0150376	4	4
33891	SPOUT1(dist=120	0.0150492	1	1
33526	SORCS1(NM_00120	0.015075	4	4
22457	NDUFB5	0.0151021	3	3
26001	PDE12(NM_001322	0.015176	9	9
7107	CNOT6L	0.0153082	23	22
39988	ZNF230(NM_00630	0.0153757	3	3
17838	KRTAP29-1	0.0155077	10	8
29505	RCOR3	0.0155279	26	26
1961	ARG2	0.0156727	11	10
28131	PRR14L(NM_17356	0.0156783	5	5
18919	LOC102723885	0.0156874	2	2
39404	YPEL3	0.0157171	4	4
2332	ASB15	0.0157441	20	20
7596	CPOX(NM_000097:	0.0157539	7	7
28665	PTPN7(dist=38)	0.015846	1	1
22833	NIPAL4	0.015856	23	20
30828	RUNX1(NM_001122	0.0159479	2	2
12719	GAL3ST1	0.0159954	10	10
19757	MAP1S	0.0160701	48	48
9357	DNAJA1	0.0160711	20	20
26893	PLCXD3	0.0161854	11	11
27397	POPDC2(NM_02213	0.0162174	6	6
2352	ASB5	0.0162611	26	26
26057	PDE7B(NM_018945	0.0163	3	3
2151	ARL16(NM_001329	0.0163568	2	2
22928	NLRP10(NM_17682	0.0164457	3	3
14867	HIF1AN	0.016561	18	18
9320	DNAAF4	0.0167667	9	9
35083	TATDN3(NM_00136	0.016787	4	4
34260	STARD13	0.0168444	52	51
16273	INTS12(NM_00114	0.0168704	1	1
30695	RRP8(NM_015324:	0.0168973	5	5
2968	BAGE2,BAGE3	0.0169323	17	17
20218	MED10(NM_032286	0.0169332	5	5
20886	MKX	0.0169909	14	14
6917	CLN5(dist=58)	0.0170427	1	1
7517	COX8A(dist=7)	0.0170427	1	1
19056	LOC646626	0.0170648	4	4
22037	MYT1L	0.0171194	52	49
17811	KRTAP2-3(dist=3	0.0171648	1	1
34088	SRSF3	0.017336	11	11
5757	CDCP1	0.0173641	29	29
17441	KLHL40	0.0173856	22	22
620	ADAMTS13(NM_139	0.0174203	2	2
39942	ZNF195(NM_00125	0.0174269	10	8
26165	PDZD7(NM_001195	0.0174529	3	3
38942	WASHC2A(NM_0012	0.0175222	4	4
11735	FBXO15(NM_15267	0.0176066	4	4
15812	IFT74(NM_001099	0.01769	3	3
29274	RASGEF1B	0.0176991	25	25
4965	CCDC102A	0.0177962	26	26
9481	DNM3(NM_0013502	0.017834	4	4
28970	RAB39A(NM_01751	0.0178965	4	4
14869	HIF1AN(dist=42)	0.0179043	2	2
333	ACCSL(NM_001363	0.0179802	1	1
29196	RAP2A(NM_021033	0.0179802	1	1
39548	ZC2HC1A	0.0180636	15	15
32831	SLC5A4-AS1	0.0180716	29	29
5642	CD79B(NM_000626	0.0180998	2	2
11050	F10(NM_00131267	0.0182156	1	1
14369	H2BC6(dist=34)	0.0182204	1	1
35933	TM4SF19-AS1	0.0182385	4	4
3600	BUB3	0.0182831	10	10
19699	MALT1(NM_006785	0.0183222	1	1
29233	RARRES2(NM_0028	0.0183641	4	4
5625	CD70	0.0185358	9	9
9655	DQX1	0.0185609	19	19
23882	OLA1(NM_013341:	0.0186065	1	1
38267	UNG	0.0186489	16	16
32919	SLC8A2(NM_01506	0.0186773	3	3
30972	SALL2(NM_001364	0.0186899	4	4
20451	MFAP3L	0.0187003	5	5
13013	GDPD5(NM_001351	0.0187796	2	2
25824	PCDHB6(NM_01893	0.0188275	4	4
8983	DGAT1	0.0189164	24	19
24475	OR4C13(dist=14)	0.0189723	1	1
24659	OR51V1	0.0190143	16	16
19726	MAN2C1	0.019019	37	37
29269	RASD2(NM_001366	0.019062	1	1
3690	C11orf94	0.0190855	4	4
36454	TMEM70(NM_00104	0.0191062	3	3
20622	MIEN1	0.0191241	7	7
7757	CRLF3(NM_015986	0.0191439	1	1
10899	ETV2(dist=10)	0.0191576	1	1
6859	CLEC4M(NM_00114	0.0192026	5	5
3208	BHLHE22	0.0192327	14	14
15700	IFITM2	0.0193034	10	10
25739	PCBP3(NM_001348	0.0193355	4	4
32987	SLFN12L(dist=43	0.019375	1	1
24806	OR5D16(dist=65)	0.019408	1	1
37957	UBE2J2(NM_05816	0.0194695	3	3
5457	CCT3	0.0194763	28	23
14683	HDDC3,UNC45A	0.0195576	4	4
1471	ANKLE1(dist=80)	0.0195591	1	1
7456	CORO6(dist=1494	0.0195591	1	1
10864	ETF1(NM_0012563	0.0195591	1	1
11863	FCHO2(NM_001146	0.0195591	1	1
13549	GOSR1(dist=3215	0.0195591	1	1
13636	GPHA2(NM_130769	0.0195591	1	1
15121	HMX1(dist=78182	0.0195591	1	1
17829	KRTAP23-1	0.0195591	1	1
18330	LGALSL(NM_01418	0.0195591	1	1
19113	LPGAT1(NM_00132	0.0195591	1	1
20808	MIR6822	0.0195591	1	1
22794	NIF3L1(NM_00136	0.0195591	1	1
24399	OR2T34(dist=28)	0.0195591	1	1
25057	OR6X1(dist=35)	0.0195591	1	1
26095	PDIA3(NM_005313	0.0195591	1	1
27376	POMT1(NM_007171	0.0195591	1	1
28930	RAB24(NM_130781	0.0195591	1	1
30184	RNF25,STK36(dis	0.0195591	1	1
30991	SAMD15(dist=44)	0.0195591	1	1
31540	SEMA6D(NM_00119	0.0195591	1	1
31927	SH3YL1(NM_00115	0.0195591	1	1
36603	TNFAIP8L2,TNFAI	0.0195591	1	1
36754	TOGARAM2(NM_001	0.0195591	1	1
20044	MBP(NM_00102510	0.0195954	5	5
30897	S100A12(NM_0056	0.0195984	2	2
33539	SOS1(NM_005633:	0.0196579	2	2
10785	ERLNC1	0.0196674	2	2
26128	PDLIM7(NM_21363	0.0196674	2	2
16889	KCNJ4(NM_004981	0.0196674	2	2
32946	SLC9C1(NM_18306	0.0196674	2	2
37886	UBA52(NM_001321	0.0196674	2	2
19637	MADCAM1(NM_1307	0.0196674	2	2
28089	PROZ(NM_003891:	0.0196674	2	2
61	AARS2(NM_020745	0.0196674	1	1
579	ADAM18(NM_00119	0.0196674	1	1
1085	AKAP10(NM_00133	0.0196674	1	1
1089	AKAP12(NM_00510	0.0196674	1	1
1854	APOH(dist=2)	0.0196674	1	1
2044	ARHGEF15(NM_173	0.0196674	2	1
2099	ARID1A(dist=40)	0.0196674	1	1
2102	ARID1A(dist=52)	0.0196674	1	1
2735	ATP8A2(NM_00131	0.0196674	1	1
2800	ATXN7L1(dist=67	0.0196674	1	1
3206	BHLHA9	0.0196674	1	1
3509	BST1(dist=5006)	0.0196674	1	1
4099	C2orf49(dist=88	0.0196674	1	1
5323	CCL4(dist=60285	0.0196674	1	1
5329	CCL4(dist=66238	0.0196674	1	1
5624	CD7(NM_006137:c	0.0196674	1	1
6137	CEP295NL(NM_001	0.0196674	1	1
6380	CGN(NM_020770:e	0.0196674	1	1
6492	CHMP1A,SPATA33(	0.0196674	1	1
6892	CLINT1(NM_00119	0.0196674	1	1
8844	DEFB124(dist=54	0.0196674	1	1
9782	DUSP12(dist=74)	0.0196674	1	1
9910	EAPP(NM_0013189	0.0196674	1	1
10104	EFEMP1(NM_00103	0.0196674	1	1
10671	EPS15(dist=21)	0.0196674	1	1
10721	ERCC4(dist=18)	0.0196674	1	1
11064	F2(NM_001311257	0.0196674	1	1
11545	FAM86B2,LOC1005	0.0196674	1	1
12050	FGL1(dist=560)	0.0196674	1	1
12596	FXYD7(dist=12);	0.0196674	1	1
13249	GLG1(dist=43)	0.0196674	1	1
14155	GTPBP10(NM_0010	0.0196674	1	1
14775	HERC5(NM_016323	0.0196674	1	1
14875	HIF1AN(dist=8)	0.0196674	1	1
15304	HPN(NM_002151:c	0.0196674	1	1
17333	KLF1(NM_006563:	0.0196674	1	1
18314	LGALS4(NM_00614	0.0196674	1	1
18420	LILRA3(dist=5)	0.0196674	1	1
20839	MIR7703,PSME2(d	0.0196674	1	1
20958	MMP1(NM_002421:	0.0196674	1	1
23435	NRXN2(NM_138734	0.0196674	1	1
23564	NUBPL(dist=23)	0.0196674	1	1
23687	NUPR1(dist=16)	0.0196674	1	1
23809	OCEL1(dist=63)	0.0196674	1	1
23844	ODF3L1(NM_17588	0.0196674	1	1
24249	OR2AE1(dist=51)	0.0196674	1	1
24362	OR2T2(dist=100)	0.0196674	1	1
25366	OXNAD1(NM_00133	0.0196674	1	1
26525	PI3(NM_002638:c	0.0196674	1	1
26812	PLA2G4F(NM_2136	0.0196674	1	1
26933	PLEKHA7(dist=16	0.0196674	1	1
27781	PRAMEF12(dist=4	0.0196674	1	1
27952	PRKACB(NM_00273	0.0196674	1	1
29492	RCHY1(NM_001278	0.0196674	1	1
29740	RGPD2(dist=23)	0.0196674	1	1
30642	RPUSD3(dist=5)	0.0196674	1	1
31131	SCAPER(NM_00135	0.0196674	1	1
31173	SCCPDH(dist=938	0.0196674	1	1
34429	STRA6(dist=7648	0.0196674	1	1
34961	TAMM41(dist=531	0.0196674	1	1
35098	TBC1D12(NM_0151	0.0196674	1	1
36675	TNFSF9(dist=47)	0.0196674	1	1
36803	TOPAZ1(NM_00114	0.0196674	1	1
39123	WFDC13(NM_17200	0.0196674	1	1
40115	ZNF33A(dist=395	0.0196674	1	1
40848	ZNHIT2(NM_01420	0.0196674	1	1
40868	ZP1(NM_207341:e	0.0196674	1	1
39	AAGAB,IQCH	0.0196674	1	1
142	ABCC8(dist=3)	0.0196674	1	1
397	ACOT7(NM_007274	0.0196674	1	1
1443	ANK1(NM_000037:	0.0196674	1	1
3100	BCL11B(NM_00128	0.0196674	1	1
3176	BEND5(NM_001349	0.0196674	1	1
3876	C19orf53(dist=1	0.0196674	1	1
5246	CCDC9(dist=245)	0.0196674	1	1
5334	CCL4(dist=66361	0.0196674	1	1
5699	CDC26	0.0196674	1	1
6179	CEPT1(NM_001007	0.0196674	1	1
6355	CGB5(dist=1)	0.0196674	1	1
7543	CPB1(NM_001871:	0.0196674	1	1
7780	CRTAM(dist=30)	0.0196674	1	1
8073	CTRB1(dist=44)	0.0196674	1	1
8469	DAOA(NM_0011618	0.0196674	1	1
9584	DPH1(dist=25)	0.0196674	1	1
9872	DYRK4(NM_001282	0.0196674	2	1
10563	EOGT(NM_173654:	0.0196674	1	1
10616	EPHA6(dist=56)	0.0196674	1	1
11316	FAM186A(dist=12	0.0196674	1	1
12701	GAD2(NM_000818:	0.0196674	1	1
12927	GCGR(NM_000160:	0.0196674	1	1
13009	GDPD3(NM_024307	0.0196674	1	1
13147	GIMAP2(NM_01566	0.0196674	1	1
13198	GJA8(NM_005267:	0.0196674	1	1
13352	GML(NM_002066:e	0.0196674	1	1
13410	GNB5(NM_006578:	0.0196674	1	1
13459	GNPTG,TSR3(dist	0.0196674	1	1
13730	GPR183(NM_00495	0.0196674	1	1
14385	H3-4(dist=26)	0.0196674	1	1
14436	H4C11(dist=38)	0.0196674	1	1
14584	HAX1(NM_0010188	0.0196674	1	1
15203	HOPX(dist=13)	0.0196674	1	1
15756	IFNAR1(dist=11)	0.0196674	1	1
16231	INS(NM_00118509	0.0196674	1	1
17611	KRT14(NM_000526	0.0196674	1	1
17618	KRT17(dist=21)	0.0196674	1	1
17729	KRTAP1-3(dist=4	0.0196674	1	1
17990	LALBA(NM_002289	0.0196674	1	1
18058	LARGE1(NM_00136	0.0196674	1	1
20537	MGME1(NM_001363	0.0196674	1	1
20683	MIR1237	0.0196674	1	1
21339	MRPL47,NDUFB5(d	0.0196674	1	1
21412	MRPS30(NM_01664	0.0196674	1	1
21677	MTPAP(dist=24)	0.0196674	1	1
22424	NDUFA8(NM_00131	0.0196674	1	1
22977	NME7(NM_197972:	0.0196674	1	1
23370	NRARP(NM_001004	0.0196674	1	1
23894	OLFM4(dist=9)	0.0196674	1	1
24084	OR11G2(dist=91)	0.0196674	1	1
24269	OR2B11(dist=58)	0.0196674	1	1
24332	OR2M5(dist=52)	0.0196674	1	1
24404	OR2T35(dist=13)	0.0196674	1	1
24594	OR4S2(dist=47)	0.0196674	1	1
24877	OR5M8(dist=20)	0.0196674	1	1
25128	OR8G1(dist=7)	0.0196674	1	1
25326	OVGP1(dist=25)	0.0196674	1	1
27364	POMC(NM_0013192	0.0196674	1	1
27460	PPA1(dist=4)	0.0196674	1	1
27684	PPP2R1B(NM_1817	0.0196674	1	1
27686	PPP2R2A(NM_0027	0.0196674	1	1
27994	PRKCZ(NM_001350	0.0196674	1	1
28047	PRND(NM_012409:	0.0196674	1	1
28119	PRPS1L1(NM_1758	0.0196674	1	1
29252	RASA4B(dist=17)	0.0196674	1	1
29587	RELL2(NM_173828	0.0196674	1	1
29674	RFPL1(NM_021026	0.0196674	2	1
30235	RNPEP(dist=23)	0.0196674	1	1
30779	RTN4R(NM_023004	0.0196674	1	1
31155	SCCPDH(dist=124	0.0196674	1	1
31474	SELENOM(NM_0804	0.0196674	1	1
32683	SLC38A6(NM_1538	0.0196674	1	1
33148	SMIM20(dist=83)	0.0196674	1	1
33223	SMTNL2(NM_00111	0.0196674	1	1
33349	SNORD83A	0.0196674	1	1
33874	SPO11(dist=15)	0.0196674	1	1
35210	TBX20(dist=77)	0.0196674	1	1
35517	TEX55(dist=8530	0.0196674	1	1
35561	TFEB(NM_0011678	0.0196674	1	1
35747	THUMPD3(NM_0154	0.0196674	1	1
35957	TM9SF4(dist=57)	0.0196674	1	1
36152	TMEM161A(dist=3	0.0196674	1	1
36438	TMEM62(NM_00134	0.0196674	1	1
37636	TTLL13P(dist=31	0.0196674	1	1
38308	UQCR10,ZMAT5(di	0.0196674	1	1
38355	USE1(dist=70)	0.0196674	1	1
38602	UVSSA(dist=7402	0.0196674	1	1
38755	VN1R2(dist=34)	0.0196674	1	1
39822	ZMAT2(NM_144723	0.0196674	1	1
40335	ZNF516;ZNF516(N	0.0196674	1	1
40414	ZNF568(NM_00120	0.0196674	1	1
40475	ZNF599(NM_00100	0.0196674	1	1
40606	ZNF7(NM_0013306	0.0196674	1	1
40826	ZNF888(dist=12)	0.0196674	1	1
1967	ARHGAP1(NM_0043	0.0196675	2	2
20193	MDP1,NEDD8-MDP1	0.0196676	4	4
7151	CNTN2(NM_001346	0.0196676	2	2
6411	CHCHD1(NM_20329	0.0196677	2	2
33564	SOX12(NM_006943	0.0196685	2	2
7893	CSMD3(NM_052900	0.019669	2	2
25915	PCNX1(NM_001308	0.019671	3	3
9899	E2F6(NM_212540:	0.0196711	2	2
8530	DBR1(NM_016216:	0.0196723	4	4
34249	STAMBP(NM_00135	0.0196725	2	2
37754	TUFM(NM_003321:	0.0196769	2	2
2914	B4GALT3	0.019691	16	16
9996	EDDM3B(NM_02236	0.0196953	3	3
26918	PLEK(NM_002664:	0.0197002	2	2
39217	WSB1(NM_0013483	0.0197127	2	2
38851	VRK1	0.0197719	21	21
4686	CAPN3(NM_173087	0.0198636	3	3
40604	ZNF7	0.0198945	17	17
21737	MUC13	0.0198993	22	22
16761	KBTBD11	0.0199313	8	8
18424	LILRA4(dist=29)	0.0199802	1	1
9365	DNAJB1	0.0200367	11	11
14592	HBB(NM_000518:c	0.0200406	1	1
1982	ARHGAP19-SLIT1	0.0201038	27	20
39476	ZBTB12(NM_18184	0.0201093	3	3
16900	KCNK10	0.0201364	31	31
5864	CDK20(NM_178432	0.020144	2	2
13205	GJB3(NM_024009:	0.020144	2	2
17258	KIF3C(NM_002254	0.020144	2	2
30417	RPL18(NM_001270	0.020144	2	2
30982	SAMD12-AS1	0.020144	2	2
33524	SORBS3(NM_00577	0.020144	2	2
13237	GLB1L2(NM_13834	0.0201647	2	2
14351	H2BC14(NM_00352	0.0202177	1	1
27823	PRAMEF5(dist=26	0.0202324	1	1
15166	HNRNPF	0.0202423	6	6
39085	WDR83OS(NM_0161	0.0203395	1	1
31776	SFT2D1(NM_14516	0.0203948	3	3
36128	TMEM14B	0.0203996	19	19
19066	LOC730268(dist=	0.0204381	4	4
17132	KIAA0754(NM_015	0.0204459	3	3
40351	ZNF528(NM_03242	0.0204648	7	7
25017	OR6K6	0.0204686	26	21
36940	TPSB2(NM_024164	0.0205302	10	10
12562	FUT2(NM_0010976	0.0205389	3	3
4185	C4orf47(NM_0011	0.0205421	4	4
38619	VAC14-AS1	0.0206148	11	11
29160	RAMP3(dist=43)	0.0206712	1	1
9208	DLG2(NM_0013009	0.0207585	5	5
40130	ZNF347(NM_00117	0.02076	1	1
9087	DHX32(NM_018180	0.0208468	2	2
14406	H3C2(NM_003537:	0.0208468	2	2
27267	POLI(NM_0013516	0.0208468	2	2
37693	TUBA4A	0.0209318	5	5
40602	ZNF697(NM_00108	0.0209344	2	2
27245	POLDIP2(NM_0012	0.0209921	6	6
4695	CAPN9(NM_001319	0.0210262	1	1
2177	ARL6IP1	0.0210719	7	7
29387	RBM19(NM_016196	0.0210731	2	2
2569	ATP11AUN	0.0211252	9	9
4822	CASQ1(NM_001231	0.0211343	3	3
25170	OR9G1,OR9G9	0.0211622	19	19
10504	ENOSF1	0.0212519	55	55
11937	FETUB	0.0212555	23	23
21419	MRPS34(NM_02393	0.0212658	1	1
38384	USP17L6P(dist=3	0.0212734	20	20
31845	SGSM1(NM_001098	0.0213024	3	3
39797	ZIC5	0.021383	27	27
17671	KRT39(NM_213656	0.0214171	5	5
33259	SNAP91(NM_00125	0.0214871	3	3
35110	TBC1D19	0.0215105	27	27
35021	TARS3	0.0215563	45	42
7013	CMPK2(dist=42)	0.0216174	1	1
14892	HINT2	0.0216706	4	2
24306	OR2J2	0.0217161	13	13
25032	OR6N2(dist=7)	0.0217487	1	1
37179	TRIM55(NM_18408	0.0217846	1	1
24236	OR2A2	0.0218357	13	13
2293	ARSK	0.0218948	24	24
21934	MYLK-AS1	0.0219132	14	14
1765	APBB1	0.0219242	34	34
10867	ETFB(dist=1);CL	0.0220741	1	1
22663	NFASC(NM_001160	0.0220789	3	3
29690	RFT1(NM_052859:	0.0221164	1	1
39529	ZBTB47(NM_14516	0.0221531	1	1
15547	HUS1	0.0221883	27	26
26055	PDE7A	0.0222059	21	21
24599	OR4X2	0.0222654	8	8
6193	CERS1,GDF1,UPF1	0.0223015	3	3
32109	SIRT7	0.0223322	17	17
4501	CACNA2D3(NM_018	0.0223481	6	6
37780	TVP23A(NM_00131	0.0223678	5	5
38768	VPREB1(NM_00130	0.0225391	4	4
19004	LOC112577516	0.0225717	9	9
31070	SAXO2(NM_001348	0.0225721	2	2
4945	CBY1	0.0226201	7	7
8500	DAZL(NM_001351:	0.0226201	3	3
5403	CCNI2,SEPTIN8	0.022677	1	1
9107	DHX8,ETV4	0.0227935	5	5
18667	LOC100128386	0.0227973	1	1
5965	CDYL	0.0228049	26	26
13793	GPR85	0.0229683	4	4
23338	NR2C2AP	0.0230347	10	10
9911	EARS2	0.0230523	18	18
30372	RPF1(NM_025065:	0.0230524	2	2
35263	TCF21(NM_198392	0.0231249	2	2
33486	SOBP(NM_018013:	0.0231308	3	3
21101	MOV10(NM_001286	0.0231347	3	3
20102	MCIDAS	0.0231652	10	7
29031	RABEPK	0.0232357	29	29
34641	SUSD5(NM_015551	0.0232377	3	3
12608	FYTTD1(NM_00101	0.0232377	2	2
13841	GPX1(NM_201397:	0.0232377	2	2
17763	KRTAP11-1(NM_17	0.0232377	2	2
19359	LRRN1(NM_001324	0.0232377	2	2
29797	RGS6(NM_0012044	0.0232377	2	2
30871	RXRB(NM_0012704	0.0232377	2	2
15017	HLF(NM_002126:c	0.0232472	3	3
17805	KRTAP2-2	0.0232751	8	6
16474	ITCH(NM_0013241	0.0234057	1	1
26329	PGAM2	0.0234557	10	9
29634	RETSAT(NM_01775	0.0234917	1	1
9789	DUSP15(NM_08061	0.023508	5	4
15919	IKBIP(NM_201612	0.0235187	5	5
12147	FKBP7(dist=186)	0.0235353	1	1
2318	ASAP1(NM_001247	0.0235477	4	4
2693	ATP6V0D2	0.0235979	21	21
38389	USP2	0.0236339	47	47
10652	EPN1(NM_0011300	0.0236723	9	9
36179	TMEM175(NM_0012	0.0236744	3	3
37047	TREM1	0.0236753	14	14
25727	PCARE(NM_001029	0.0236879	4	4
8388	CYP51A1	0.0237376	22	22
40900	ZSCAN20	0.023771	28	24
2911	B4GALT1	0.0237786	16	16
679	ADCK1	0.0237863	27	27
38833	VPS50(NM_001257	0.0239064	3	3
35354	TDRD12(NM_00136	0.0239191	6	5
7415	COQ10B	0.0240466	9	9
27607	PPP1R14C	0.0242102	8	7
21469	MS4A5	0.0242499	13	13
31832	SGO1	0.0242666	11	11
3529	BTBD17	0.0243016	10	10
15701	IFITM2(NM_00643	0.0243914	5	5
4317	C8G(NM_000606:c	0.0244002	5	5
25864	PCDHGC4	0.0244251	9	9
13968	GRIP2(dist=36)	0.0245101	1	1
10900	ETV2(dist=20)	0.0245151	1	1
32401	SLC25A17(NM_006	0.0245227	2	2
18702	LOC100133077	0.0245339	13	12
23267	NPPA	0.024547	7	7
7827	CRYGC	0.0245894	3	3
25199	ORM1	0.0246157	22	22
16881	KCNJ14(NM_01334	0.0246554	2	2
25698	PAXBP1-AS1	0.0247693	4	4
3549	BTBD9(NM_052893	0.0247757	4	4
13637	GPHB5	0.0247901	13	13
36593	TNFAIP2	0.0248309	28	28
12103	FIP1L1	0.0248591	41	41
39547	ZBTB9	0.0248742	9	9
26565	PIFO(dist=32)	0.0248968	1	1
25899	PCLO(NM_033026:	0.0251614	2	2
23706	NUTM2A(NM_00109	0.0252593	4	4
6323	CFL1	0.0254397	7	7
17036	KDELR1	0.025452	15	15
14201	GUSBP11	0.025612	11	11
10694	EQTN(NM_0011615	0.0256528	1	1
29266	RASD1	0.0256734	7	7
13175	GIPC1(NM_202494	0.0257278	1	1
260	ABRAXAS1	0.0257455	21	21
29566	REG1A	0.0258471	15	15
17963	L3MBTL2	0.0258582	31	31
28953	RAB34	0.0258647	14	14
39531	ZBTB48(NM_00127	0.0259402	3	3
13384	GNAO1	0.0260336	37	37
24622	OR51B4	0.0260453	13	13
26113	PDLIM1	0.0260703	16	16
7658	CRADD	0.0261184	11	11
38023	UBL5	0.0262059	4	4
11850	FCGR2C(NM_20156	0.0262698	4	4
38668	VAX2	0.0263206	7	7
9346	DNAH7(NM_018897	0.026361	12	12
19821	MAP4(NM_030885:	0.0263744	1	1
787	ADH5(NM_000671:	0.0264315	3	3
39432	YWHAZ(NM_001135	0.0265042	3	3
40739	ZNF789(NM_21360	0.0265309	2	2
40875	ZP4	0.0265393	11	11
10733	ERCC8,NDUFAF2(d	0.026559	2	2
21089	MORN3	0.0265846	20	20
23231	NPIPA5(dist=277	0.0266239	3	3
32563	SLC30A5	0.026691	41	40
15614	ID1	0.026695	8	8
13000	GDF9(NM_005260:	0.0267296	1	1
23043	NODAL(NM_018055	0.0269588	1	1
39360	YBEY	0.0269653	11	11
21929	MYL7(NM_021223:	0.0269812	1	1
26080	PDHA2	0.0269878	7	7
39804	ZIM3(NM_052882:	0.0270025	4	4
22806	NINJ1(dist=27)	0.0270253	1	1
9415	DNAJC19(NM_0011	0.0270791	1	1
38643	VAPB	0.0271543	10	10
26211	PENK(NM_0011356	0.0271582	2	2
13833	GPSM3(NM_001276	0.0272157	3	3
28337	PSG3(dist=31)	0.027269	1	1
33683	SPATA22(NM_0013	0.0273976	3	3
36323	TMEM244	0.0275253	15	15
7097	CNOT1(NM_016284	0.0275496	1	1
33667	SPATA12	0.0275782	3	2
3261	BLK(NM_001715:c	0.0276217	2	2
23562	NUBP2	0.0276639	29	29
29794	RGS5	0.027823	4	4
2695	ATP6V0E1	0.0278448	1	1
31221	SCLT1(NM_144643	0.0278559	1	1
32233	SLC13A5(dist=48	0.0278559	1	1
33281	SNAR-D(dist=359	0.0278559	1	1
33351	SNORD89(dist=14	0.0278559	1	1
38020	UBL3	0.0279328	11	11
6395	CHAC2(NM_001346	0.028042	3	3
33971	SPTLC1(dist=21)	0.0280866	1	1
37988	UBE2U	0.0281025	32	31
24274	OR2B3(NM_001005	0.0281144	3	3
19058	LOC651337	0.0282546	5	5
1015	AHSA2P(NR_15221	0.0282754	1	1
19627	MACROH2A2(NM_01	0.0283078	3	3
36691	TNK2(NM_0013080	0.0283164	6	6
33360	SNRNP25(NM_0245	0.0284091	5	5
11462	FAM3D-AS1	0.0284827	2	2
26438	PHF14(NM_014660	0.0284922	13	13
22006	MYOG	0.0285707	6	5
13652	GPM6A	0.0285707	5	5
12435	FRG1(NM_004477:	0.0285744	10	10
25550	PANX3	0.0286109	12	11
39539	ZBTB7B	0.0286518	16	16
26668	PIP4K2B(NM_0035	0.0286923	1	1
15281	HOXD9	0.0287334	11	10
30803	RUFY1	0.028757	48	48
29877	RHOT2	0.0289387	51	51
23799	OBSL1(NM_001173	0.0290019	1	1
11984	FGF12	0.0290216	10	10
11573	FAM92B	0.0290762	37	37
11752	FBXO27	0.0291051	14	14
3702	C12orf4	0.0291053	19	19
29555	REEP3	0.0291354	5	5
25878	PCGF5	0.0292115	9	9
5100	CCDC183-AS1	0.0292281	20	20
14360	H2BC3	0.0292409	2	2
34532	SUCLG1(NM_00384	0.0292664	1	1
23160	NPAS1	0.0292781	22	22
12194	FLRT3	0.0292986	8	8
32264	SLC16A7	0.0293806	16	16
40498	ZNF618	0.029399	53	48
25341	OVOL3(dist=8)	0.0294212	1	1
9921	EBI3	0.0295189	26	23
36532	TMPRSS11A(NM_00	0.029527	5	5
36952	TPTE(NM_199259:	0.0295355	4	4
40951	ZUP1	0.0295605	16	16
5142	CCDC34	0.0295642	17	17
25776	PCDHA1,PCDHA2,P	0.0295805	3	3
251	ABLIM3(NM_00130	0.0295843	6	6
25860	PCDHGB6	0.0296217	27	27
20355	MESD(NM_015154:	0.0296605	3	2
7299	COL6A6(NM_00110	0.0297206	2	2
40859	ZNRF1	0.029743	16	16
3844	C17orf99(NM_001	0.0297497	6	6
23800	OBSL1(NM_015311	0.0299736	6	6
15782	IFNW1(NM_002177	0.0300415	3	3
23847	ODF4	0.0300688	9	9
28298	PRXL2C	0.0300864	17	17
12768	GALNT5	0.030118	20	20
28647	PTPN2(NM_080422	0.0301236	3	3
2949	BAD	0.0302263	5	5
6591	CHST10(NM_00485	0.0302298	5	5
16678	JOSD1	0.0302426	6	6
7936	CSRP1	0.0302935	16	16
31575	SEPTIN14	0.0304214	26	26
13297	GLRX3	0.0305377	26	25
36103	TMEM132E	0.0305381	39	38
1932	ARF1	0.0307004	9	9
34675	SYBU(NM_0010997	0.0307322	1	1
37814	TXNDC11(NM_0159	0.0307541	3	3
31866	SH2D3C(NM_00125	0.0307794	1	1
2867	B3GALT1	0.0307994	2	2
10587	EPB42(NM_001114	0.0307994	2	2
18103	LBX2(NM_0010098	0.0307994	2	2
21712	MTSS1(NM_001363	0.0307994	2	2
39857	ZNF101(NM_03320	0.0307994	2	2
5605	CD53	0.0308323	8	8
11404	FAM227B,FGF7	0.0308609	7	7
15077	HMOX1	0.0309005	14	14
18429	LILRA6	0.0309137	2	2
463	ACSM5(NM_001324	0.0309142	3	3
9030	DHCR7(NM_001360	0.0309492	1	1
6309	CFH(NM_00101497	0.0309555	2	2
8862	DEFB131A(dist=8	0.0310838	1	1
5707	CDC37L1(NM_0179	0.0311169	5	5
39612	ZCCHC9	0.0311311	13	13
39113	WFDC10A	0.0311824	2	2
430	ACRV1(NM_001612	0.0311912	2	2
9230	DLL1(NM_005618:	0.0312326	2	2
1289	ALPK1(NM_001253	0.0312473	3	3
3952	C1orf50	0.0314592	15	14
18684	LOC100130172	0.031471	5	5
21741	MUC16(NM_024690	0.0315324	2	2
353	ACKR1	0.0315679	9	9
32260	SLC16A5	0.0316059	17	17
29981	RIT1	0.0316368	6	6
14189	GUCY2C	0.0317203	58	47
38626	VAMP2(dist=20)	0.0317832	1	1
38244	UNC45A(NM_00103	0.0317834	3	3
20280	MED7	0.0317843	3	3
5398	CCNH(NM_0013640	0.031886	5	5
33139	SMIM14	0.032002	4	4
30196	RNF38(dist=2338	0.0320624	1	1
21523	MSRA(NM_012331:	0.032081	4	4
35164	TBCCD1	0.032135	16	16
26725	PKD1L2(dist=53)	0.0322253	1	1
9869	DYRK3(NM_001004	0.0322295	5	5
26626	PIK3IP1	0.0324873	17	17
28256	PRSS53(NM_00103	0.0325819	4	4
30898	S100A13	0.0326333	4	4
40365	ZNF543	0.0327191	26	26
20902	MLKL	0.0327532	34	34
37793	TWIST1(NM_00047	0.0327671	5	5
26138	PDRG1	0.0328158	7	7
16541	ITIH2	0.0328491	61	61
32784	SLC4A10(NM_0011	0.0328855	2	2
29037	RABGEF1	0.0329635	18	18
39650	ZDHHC3	0.0330816	17	17
4707	CAPS2	0.0331752	34	34
15037	HMGA1(NM_002131	0.0331891	6	6
4353	C8orf89(NM_0012	0.0332039	2	2
10187	EID3(NM_0010083	0.0332649	3	3
22892	NKX2-5	0.0333096	26	26
25499	PAIP2B	0.0333412	7	7
841	ADPRHL2	0.033471	13	13
25458	PACS1(NM_018026	0.0334838	1	1
16850	KCNH6(dist=2)	0.0335486	1	1
39565	ZC3H12D(NM_2073	0.0335501	4	4
11912	FEM1A	0.0336503	7	7
35567	TFF3	0.0336644	7	7
13434	GNG8(dist=75)	0.0337039	1	1
25614	PARP11	0.0337312	11	11
39550	ZC2HC1B	0.0337447	13	13
8565	DCAF4L2(NM_1524	0.0339755	1	1
31049	SARS2	0.0339815	41	41
32445	SLC25A36(NM_018	0.0340197	3	3
30165	RNF214	0.0340509	28	28
13919	GRIFIN(dist=122	0.0340702	1	1
4216	C5orf46	0.0341148	6	6
1180	ALDH3A2	0.0341682	21	21
19558	LYPLAL1(NM_0013	0.0342212	2	2
24716	OR52M1(dist=261	0.0342212	2	2
1754	AP5B1(NM_138368	0.0342212	2	2
9891	E2F3	0.0342597	14	14
27816	PRAMEF4(dist=92	0.0343835	1	1
32497	SLC27A3(dist=22	0.034478	1	1
23583	NUDT1(NM_002452	0.0345156	4	4
17693	KRT73-AS1	0.0345329	27	27
18039	LANCL1-AS1	0.0345382	14	14
11559	FAM86HP	0.0347103	4	4
36780	TOMM70	0.0347275	21	21
20714	MIR4539(dist=28	0.0347915	8	8
8658	DCUN1D1	0.0348151	10	10
19376	LRTM1	0.0349678	8	8
34788	SYT13	0.0349701	13	12
29440	RBMXL2	0.0349935	10	10
35867	TLCD4-RWDD3(NM_	0.0349977	1	1
11901	FDPS	0.0350105	7	6
17839	KRTAP29-1(dist=	0.0350241	2	2
13905	GRIA4(NM_001077	0.0350602	4	4
37378	TSC1(NM_0013621	0.0352856	4	4
14082	GSTO1(NM_001191	0.0353401	2	2
26953	PLEKHG3	0.0353742	62	62
5881	CDK6	0.035391	14	14
1093	AKAP3	0.035415	34	33
6999	CMBL	0.0354677	27	27
39603	ZCCHC3	0.0355458	4	4
34115	SSBP2(NM_012446	0.0356283	2	2
36139	TMEM151A(NM_153	0.035709	4	4
10838	ESR1(NM_0011227	0.0357098	2	2
36290	TMEM229A	0.0357563	7	7
38728	VIP	0.0358468	10	10
10345	ELK4	0.0358818	9	9
26734	PKD2L1(NM_00125	0.035914	3	3
9202	DLEU7-AS1	0.0359572	2	2
21073	MORC1	0.0359889	67	66
34904	TAF5	0.0359998	17	17
9449	DNAJC9	0.0361182	6	6
32648	SLC35G5	0.0361327	25	25
35194	TBX1(NM_080647:	0.0361457	5	5
19405	LSM4	0.0362154	10	10
24724	OR52N1	0.0362494	16	16
17091	KHDC1L	0.0362673	6	6
29348	RBBP8(NM_002894	0.0363601	1	1
10335	ELFN2	0.0363993	15	15
34385	STMP1(NM_001130	0.0365754	4	4
24736	OR52R1(dist=13)	0.0366774	1	1
10886	ETNK2	0.0367124	24	24
22188	NAPRT(dist=23)	0.0367525	1	1
20786	MIR6777	0.0367676	2	2
30213	RNF5	0.0367797	8	8
38327	UQCRHL(NM_00108	0.036809	1	1
22720	NFKBIE(dist=84)	0.0368796	1	1
37269	TRIR(NM_0013297	0.0368796	1	1
56	AARD(dist=44)	0.0369146	1	1
1271	ALOX12	0.0370059	14	14
35450	TERF2IP(NM_0189	0.0370774	5	5
6810	CLEC12B	0.0372444	10	10
1639	ANO8(NM_020959:	0.0373117	1	1
20508	MGA(NM_00116427	0.0373117	1	1
29723	RGL3(dist=24)	0.0373804	1	1
3790	C16orf82(NM_001	0.0374162	4	4
36570	TMTC4	0.0374164	50	49
36393	TMEM38A	0.037429	14	14
20569	MIB1	0.0374853	30	30
29774	RGS2	0.0375466	7	7
4368	C9orf139	0.0377138	10	10
30151	RNF2(NM_007212:	0.0378253	2	2
24904	OR5T3(dist=54)	0.0378977	1	1
11600	FANCF	0.0379083	10	10
30616	RPS6KB1	0.0379601	18	18
28813	PYGB(NM_002862:	0.0379986	3	3
17484	KLK4(dist=16291	0.038001	1	1
25850	PCDHGA7	0.0380209	24	24
20726	MIR4539(dist=47	0.0380856	1	1
36455	TMEM71	0.0381853	28	28
13340	GMEB1	0.0382314	18	18
38126	UFSP1	0.0383033	5	5
37073	TRIL	0.0384017	17	16
3622	C10orf120(NM_00	0.0384499	1	1
39177	WNT1	0.0384652	6	6
34729	SYNE3(dist=39)	0.0384764	1	1
7252	COL1A1(NM_00008	0.0385591	1	1
33287	SNCG	0.0385907	18	18
40045	ZNF280D(NM_0176	0.0388091	8	8
37552	TTC24(NM_001105	0.0388245	1	1
26201	PELI2	0.0388704	19	19
7084	CNN2(NM_201277:	0.0389192	6	6
31012	SAMSN1	0.0389197	26	25
14117	GTF2H1	0.0389271	23	23
15859	IGFL1	0.0389616	8	8
20395	METTL18	0.0389783	5	5
29664	RFK	0.0390489	10	10
17342	KLF13(NM_015995	0.0392868	1	1
28533	PTCHD3(NM_00103	0.0393831	4	4
12593	FXYD5(NM_144779	0.039411	1	1
2607	ATP23(NM_001320	0.0394243	2	2
25455	PACRGL	0.0395095	12	12
11015	EXOSC9(NM_00503	0.0395475	3	3
34400	STON1-GTF2A1L(N	0.039642	3	3
37790	TWF2	0.0396428	14	14
40451	ZNF586(NM_00107	0.0396986	2	2
23516	NTF4	0.039712	3	3
211	ABHD17C(NM_0212	0.039712	3	3
7391	COPS5	0.0397491	32	32
37403	TSGA10	0.039858	35	35
13778	GPR62(NM_080865	0.0398713	4	4
1079	AK9(NM_00132960	0.0399	8	8
11419	FAM230G(dist=17	0.0399014	5	5
21449	MS4A1	0.0399065	9	9
11720	FBXL5	0.0399096	29	28
2191	ARL9	0.0399253	23	23
19163	LRIT1	0.0399428	22	22
12916	GCC1(NM_024523:	0.039985	2	2
28374	PSMA6	0.0399872	22	22
30761	RTKN(NM_0010150	0.0400081	3	3
23817	OCLN	0.0400603	9	9
38122	UFL1(NM_015323:	0.0401606	2	2
27885	PRDX5	0.0401628	15	15
13929	GRIFIN(dist=61)	0.0401634	1	1
34859	TACR1(NM_015727	0.0401634	1	1
4806	CASP3	0.0401828	14	14
18802	LOC101927550	0.0401974	8	8
303	ACADVL,DLG4	0.0403095	3	3
19664	MAGEL2	0.0403289	32	32
10977	EXOC6B	0.0403381	45	45
25796	PCDHA9	0.0404755	34	34
26302	PFKFB4(NM_00131	0.0404821	1	1
22659	NFAM1	0.0404911	23	23
22500	NDUFV2(NM_02107	0.040502	2	2
30587	RPS28	0.0405415	8	8
21031	MOB1A(NM_018221	0.0406251	3	3
24790	OR5B12	0.0406341	9	9
39365	YBX3	0.0407575	28	17
40575	ZNF681	0.0407658	23	18
36648	TNFRSF9	0.0408745	15	14
14951	HLA-C(NM_001243	0.0409101	3	3
28907	RAB13	0.0409251	10	10
30999	SAMD5(NM_001030	0.0409393	11	11
10127	EFNB2	0.0409556	13	13
37743	TUBGCP2(NM_0066	0.0409661	6	6
23089	NOP56	0.0409766	46	45
5565	CD302,LY75-CD30	0.0410531	14	14
25742	PCCA	0.041154	49	49
3608	BVES	0.0411851	14	13
10539	ENTPD1-AS1	0.0411951	65	30
26354	PGD	0.0412514	22	22
24010	OR10G8	0.041271	13	13
22092	NAA60(NM_001317	0.0414019	3	3
11763	FBXO31(NM_00128	0.0414335	2	2
19717	MAN1C1	0.0414469	31	31
18109	LCAT	0.041546	6	6
29948	RIOK1	0.0415629	35	35
21377	MRPS12(NM_03336	0.0415833	4	4
32257	SLC16A3(NM_0010	0.0415852	3	3
10205	EIF2B2	0.0416653	22	22
28558	PTGER2	0.041731	8	8
10167	EHD3	0.0417384	18	18
28531	PTCH2(NM_003738	0.041767	2	2
26156	PDYN-AS1	0.041767	3	2
22128	NADK2(NM_001287	0.041767	1	1
38303	UQCC1(NM_001184	0.041767	1	1
2984	BAK1(NM_001188:	0.041767	1	1
11819	FBXW7(NM_001349	0.041767	1	1
13069	GFRA4(dist=36)	0.041767	1	1
14932	HKDC1(NM_025130	0.041767	1	1
17571	KPNA6(dist=23)	0.041767	1	1
18511	LINC02203,LOC10	0.041767	1	1
20209	MEAK7(NM_020947	0.041767	1	1
24043	OR10K1(dist=61)	0.041767	1	1
24282	OR2C3(NM_198074	0.041767	1	1
25791	PCDHA6(NM_03184	0.041767	1	1
26046	PDE6B;PDE6B(NM_	0.041767	1	1
28731	PTTG1(NM_001282	0.041767	1	1
32094	SIRPD(dist=15)	0.041767	1	1
36919	TPPP(NM_007030:	0.041767	1	1
36965	TRABD2A(NM_0012	0.041767	1	1
2236	ARNTL2-AS1;ARNT	0.041767	1	1
6995	CMA1(dist=30)	0.041767	1	1
7573	CPN1(NM_001308:	0.041767	1	1
17911	KRTAP9-2(dist=1	0.041767	1	1
20611	MICU3(dist=26)	0.041767	1	1
20971	MMP16(NM_005941	0.041767	1	1
34600	SUN1(NM_0013676	0.041767	1	1
40650	ZNF726(NM_00134	0.041767	1	1
22446	NDUFB1(NM_00454	0.0418189	2	2
16552	ITLN1	0.0420413	31	31
40807	ZNF852	0.042121	13	13
963	AGPAT4(NM_02013	0.0422067	2	2
5797	CDH23,VSIR	0.0422107	11	11
19217	LRRC18	0.0422634	13	13
12195	FLRT3,MACROD2	0.0423604	1	1
24322	OR2M2(dist=1)	0.0423929	1	1
17920	KRTAP9-7(dist=4	0.0424141	2	2
17841	KRTAP3-1(NM_031	0.0424399	4	4
31013	SAMSN1-AS1	0.042536	3	3
24590	OR4Q3(dist=32)	0.0426362	1	1
19141	LRFN1	0.0426407	11	11
39197	WNT6	0.0427482	11	11
3749	C14orf132	0.0427955	4	4
35035	TAS2R10	0.0428129	4	4
16354	IQCJ,IQCJ-SCHIP	0.0428907	12	12
22261	NBPF3(NM_032264	0.0429015	1	1
28244	PRSS41(dist=41)	0.0429015	1	1
4192	C4orf51	0.0429209	16	16
11367	FAM20C(dist=306	0.0429258	2	2
24607	OR51A2(dist=16)	0.042928	1	1
16998	KCTD12	0.0429369	5	5
39792	ZIC1	0.0429414	6	5
39588	ZC3HAV1L	0.042987	13	13
1103	AKAP8L(NM_00129	0.0430324	1	1
33232	SMURF2(NM_02273	0.0431416	5	5
22217	NAT8B	0.0432564	8	7
3178	BEND6	0.0433739	11	11
1977	ARHGAP12(NM_001	0.0435003	1	1
32157	SKOR2	0.043589	21	21
27199	POC1B,POC1B-GAL	0.0436249	2	2
30837	RUNX3(NM_001320	0.0436249	1	1
21766	MUC4(NM_0013224	0.0436654	5	5
33912	SPRED3	0.0437632	16	16
22964	NME1-NME2(NM_00	0.0438205	1	1
21819	MXD4(NM_006454:	0.0438429	5	5
37878	UAP1L1(dist=43)	0.0438429	1	1
24243	OR2A4	0.0438514	8	8
40154	ZNF382	0.0439143	12	12
36627	TNFRSF17	0.0440403	11	11
7374	COPE	0.0441236	30	30
24465	OR4A5(dist=5)	0.0443565	1	1
18372	LHFPL6	0.0443566	4	4
20984	MMP23B	0.044408	5	5
28232	PRSS33(NM_15289	0.0444374	3	3
18296	LGALS1(dist=9)	0.0445376	1	1
18075	LARS2-AS1	0.0446257	9	9
16531	ITGB6	0.0447156	42	42
36860	TP63(NM_0013299	0.0447374	1	1
37058	TRERF1(NM_03350	0.0447499	6	6
755	ADGRF4	0.0447599	58	57
4819	CASP9	0.0448205	34	34
39416	YTHDF2	0.044831	7	7
25105	OR8B3(dist=41)	0.0448499	1	1
14450	H4C13(NM_003546	0.0448499	2	2
37461	TSPAN31	0.0448662	11	11
15714	IFNA10	0.0449933	20	20
7443	CORO1B	0.0450488	33	33
6997	CMAS	0.0450523	16	16
39982	ZNF227	0.0450742	20	20
28922	RAB20	0.0450859	11	11
36089	TMEM130	0.0450908	23	23
37866	U2AF1,U2AF1L5	0.04511	16	16
1773	APBB3(NM_006051	0.045113	1	1
25414	P3H3(dist=26);G	0.045113	1	1
26978	PLEKHM2(NM_0151	0.0451366	6	6
10158	EGR4	0.0452215	7	7
11626	FARSA(dist=19);	0.0452707	1	1
21395	MRPS22	0.0453073	17	17
8321	CYP2C19(NM_0007	0.0454511	2	2
40690	ZNF764(NM_00117	0.0454511	2	2
32689	SLC39A1	0.0454575	6	6
4373	C9orf152	0.0456038	7	7
40509	ZNF624	0.0456905	16	16
2623	ATP2C1(NM_00119	0.0456929	6	6
9300	DMRTC2	0.0457752	10	10
1381	AMY2B	0.0458164	33	33
32231	SLC13A4(NM_0013	0.0458286	1	1
37999	UBE2W	0.0458499	11	11
1058	AK2(NM_00119919	0.0458634	9	9
3360	BOC(NM_033254:c	0.0458826	4	4
37032	TRARG1	0.0459571	7	6
21522	MSRA	0.0460083	15	15
33245	SNAI1(NM_005985	0.0461072	4	4
32171	SLAIN1(NM_00104	0.0462076	2	2
16770	KBTBD3	0.0463114	9	9
2497	ATG101	0.0463235	8	8
31329	SDCBP(NM_001348	0.0463529	4	4
39959	ZNF212(NM_01225	0.0463584	2	2
33236	SMYD2	0.046449	22	22
29642	REXO1(NM_020695	0.0465082	2	2
33140	SMIM15	0.0467636	4	4
17248	KIF2A(NM_001243	0.0467783	9	9
11212	FAM136A(dist=43	0.046812	1	1
39483	ZBTB18	0.0468276	5	5
23132	NOVA2(NM_002516	0.0468836	4	3
25775	PCDHA1,PCDHA2	0.0469841	1	1
19318	LRRC7(NM_001366	0.0470149	2	2
19525	LYL1	0.0470244	10	10
1987	ARHGAP22	0.0470297	44	44
12023	FGFBP2(dist=14)	0.0471329	1	1
6898	CLIP3,LOC101927	0.0471386	18	13
38151	UGT1A6	0.047169	8	8
8057	CTNNB1(NM_00190	0.0471858	1	1
27305	POLR2G(NM_00269	0.0471858	1	1
34184	ST3GAL4(NM_0012	0.0471858	1	1
16799	KCNAB3(dist=13)	0.0471858	1	1
24924	OR6B2(dist=1169	0.0471858	1	1
39731	ZFP62(NM_001172	0.0471858	1	1
39026	WDR48(NM_001346	0.0471858	1	1
2740	ATP8B3(NM_13881	0.0471872	2	2
29112	RADIL(NM_018059	0.0472141	2	2
37164	TRIM49B(dist=76	0.0472234	1	1
3451	BRDT	0.0472274	42	38
2450	ATAD1	0.0472317	13	13
5809	CDH6	0.0472555	25	25
32071	SIMC1	0.0472893	38	35
33016	SLN(NM_003063:c	0.0475715	3	3
7424	COQ3(NM_017421:	0.0475715	2	2
40322	ZNF510(NM_01493	0.0475715	2	2
35949	TM7SF3(NM_01655	0.0478216	3	3
31436	SEC61A2	0.047864	26	25
38927	WAC(NM_100264:c	0.0478683	1	1
38761	VNN1(dist=41)	0.0478727	1	1
29395	RBM24(NM_153020	0.0479761	3	3
21097	MOSMO(NM_001164	0.0480031	4	4
9667	DRC1(NM_145038:	0.0480245	6	6
14383	H3-3B	0.048039	8	8
28460	PSMD7(NM_002811	0.0480602	4	4
40217	ZNF428(NM_18249	0.048084	6	6
19592	LYZL6	0.048126	9	9
5134	CCDC32(NM_00108	0.0482017	7	7
11492	FAM71F1(NM_0012	0.0483036	3	3
31442	SEC62(NM_003262	0.0483384	1	1
32762	SLC46A1	0.0483393	6	5
27250	POLE,PXMP2(dist	0.0484614	5	5
24458	OR4A16	0.0484625	22	22
30004	RMDN3(NM_001304	0.0485094	2	2
8409	CYTH1(NM_001365	0.0485094	2	2
10278	EIF4EBP2(NM_004	0.0485094	2	2
36644	TNFRSF4(NM_0033	0.0485094	2	2
40572	ZNF680	0.0485398	17	17
31024	SAP30	0.0485559	6	6
15815	IFT80	0.0485775	6	6
30721	RSPH10B(NM_1735	0.0486068	3	3
13877	GRB14(NM_001303	0.0486485	5	5
23923	ONECUT3(NM_0010	0.0487135	2	2
2417	ASPHD2	0.04873	10	10
20706	MIR4260	0.0487767	2	2
30510	RPN2(NM_0013243	0.0487767	2	2
27856	PRDM13	0.0488545	12	12
17127	KIAA0586(NM_001	0.0488552	3	3
26031	PDE4D(NM_006203	0.0488609	3	3
9091	DHX34(NM_014681	0.0488803	2	2
27184	PNPLA8(NM_00125	0.0488814	4	4
39389	YIPF7	0.0488964	14	14
24811	OR5F1(dist=56)	0.0489264	1	1
28502	PSPH(NM_0013705	0.0489335	3	3
33747	SPATC1L(NM_0011	0.0489524	4	4
39144	WFIKKN1	0.0489633	22	21
9774	DUS4L,DUS4L-BCA	0.0489798	9	9
13363	GMPR2(NM_001002	0.0490007	1	1
4065	C22orf42	0.0491155	47	47
15235	HOXB2	0.0491315	14	14
20003	MAZ(dist=78);KI	0.04926	1	1
38370	USO1(NM_0012900	0.049295	3	2
17088	KERA(NM_007035:	0.0494042	1	1
5247	CCDC9(dist=74)	0.0495549	1	1
19992	MAX	0.0495562	8	8
34270	STARD5	0.0495747	12	12
2445	ASXL2	0.0495791	37	37
15252	HOXC11(NM_01421	0.0497075	2	2
23608	NUDT3(NM_006703	0.0497262	3	3
12554	FUS(NM_004960:c	0.0498693	4	4
25929	PCP2(NM_174895:	0.0498693	2	2
19068	LOH12CR2	0.049914	2	2
5563	CD300LG(NM_1452	0.049914	1	1
6073	CENPL(NM_001127	0.049914	1	1
6197	CERS3-AS1	0.049914	1	1
28486	PSMG2,SPIRE1(di	0.049914	1	1
9867	DYRK2(NM_003583	0.0499706	4	4
7813	CRYBB2	0.0500125	14	14
21030	MOB1A	0.050023	9	9
6909	CLLU1OS	0.0500705	5	5
13135	GID8(NM_017896:	0.0500777	8	8
32837	SLC5A8	0.0501846	37	36
7959	CST9	0.0502059	10	10
31503	SEMA3B	0.0503171	18	18
22073	NAA16(NM_018527	0.0503265	1	1
20561	MIA-RAB4B	0.0503645	4	4
10229	EIF3D	0.0504971	43	43
17273	KIF9,KLHL18(dis	0.0505253	2	2
4990	CCDC117(NM_0012	0.0505269	3	3
36176	TMEM174	0.0505735	5	5
17407	KLHL21	0.0507479	16	16
37821	TXNDC17	0.0507637	7	7
9504	DNTTIP2	0.0508446	18	18
5026	CCDC141(NM_1736	0.0509198	5	5
11470	FAM49A	0.0509351	16	16
19551	LYPD8(dist=56)	0.0509815	1	1
7326	COLGALT2(NM_001	0.0509947	11	10
5607	CD55	0.0510964	18	17
38625	VAMP2	0.0511257	5	5
22676	NFATC3(NM_17316	0.0513104	4	4
39868	ZNF121(NM_00100	0.0513664	1	1
15232	HOXB1(NM_002144	0.0513668	3	3
27755	PPTC7(NM_139283	0.05137	2	2
11448	FAM25A	0.0513945	12	12
6267	CFAP46(dist=19)	0.0514873	1	1
21112	MPC2	0.0515497	11	10
38967	WDFY1(dist=13)	0.0516688	1	1
1392	ANAPC13	0.051669	1	1
16622	JAK1	0.0516759	47	47
28380	PSMA8(NM_001308	0.0517716	2	2
9553	DOLK	0.0518226	8	8
31001	SAMD8	0.0519936	10	10
8598	DCDC2C(NM_00128	0.0520942	1	1
27311	POLR2J(dist=104	0.0521119	1	1
20455	MFAP5	0.052116	20	20
5917	CDKN2B-AS1	0.0522337	4	4
27483	PPCS	0.0522337	4	4
14653	HCRTR2	0.0522343	19	19
1820	APOBEC2	0.052432	9	9
13913	GRIFIN	0.052507	19	19
13256	GLI3(NM_000168:	0.0525165	2	2
9943	ECH1(dist=22)	0.052572	1	1
18133	LCE2D	0.052579	6	6
30273	RORB	0.0526039	11	11
29993	RLN2(NM_134441:	0.0527099	2	2
8644	DCTN2(NM_001348	0.0527147	7	7
39642	ZDHHC21	0.052842	20	20
19492	LY6E	0.0528425	5	5
2567	ATP11A(dist=152	0.0528584	2	2
25461	PACSIN1(NM_0208	0.0528584	2	2
8802	DEFA4(NM_001925	0.0528604	5	5
34155	SSTR1	0.05289	4	4
13419	GNG11(NM_004126	0.0530773	3	3
3759	C15orf39	0.0531485	33	32
37632	TTLL12	0.0531667	68	67
30817	RUFY3(NM_014961	0.0531695	8	8
13325	GLYATL1	0.0531963	3	3
31304	SCTR(NM_002980:	0.0531982	2	2
37262	TRIP13(NM_00116	0.0533123	5	5
8082	CTRC(dist=70)	0.0533381	1	1
28613	PTMS	0.0533959	5	5
16741	KAT6A(NM_006766	0.0534565	1	1
27328	POLR2L	0.0537602	7	7
21344	MRPL50	0.053789	6	6
1165	ALDH1A1	0.0538167	41	41
72	AATK,PVALEF	0.0539468	1	1
3147	BCS1L(NM_001371	0.0539991	1	1
38039	UBQLN3(NM_00134	0.054028	2	2
30031	RNASE3(NM_00293	0.0540423	2	2
28407	PSMB7	0.0540442	12	12
20913	MLN	0.0540465	8	8
11424	FAM230G(dist=33	0.054085	9	9
28296	PRXL2B(dist=56)	0.0541336	1	1
8551	DCAF15(NM_13835	0.0541547	1	1
34974	TAOK1	0.0542476	44	44
7578	CPNE2(NM_152727	0.0542631	1	1
7232	COL11A1(NM_0011	0.0543141	3	3
38480	UTP23	0.0543954	9	9
30216	RNF6(NM_183043:	0.0544538	1	1
4886	CBFA2T2(NM_0050	0.0544628	3	2
34199	ST6GALNAC2(NM_0	0.054528	5	5
25380	P2RX2	0.0545464	32	32
37024	TRAPPC5(NM_0010	0.0545948	3	3
10852	ESS2(dist=32)	0.0546196	1	1
32836	SLC5A7	0.054628	19	19
40662	ZNF732(NM_00113	0.0546574	1	1
30059	RND3(NM_0012547	0.0547236	11	11
9292	DMRT2(NM_006557	0.0548373	5	5
33376	SNRPB(NM_003091	0.0549081	5	5
27342	POLR3F	0.054926	18	18
14067	GSTCD	0.0549371	13	13
7109	CNOT7	0.0549671	8	8
28085	PROX1	0.0549858	9	9
15898	IGSF23	0.0550207	18	18
12110	FITM2	0.055128	5	5
37471	TSPAN9	0.0551493	23	22
572	ADAM11(NM_00239	0.055205	5	5
23186	NPBWR2(dist=91)	0.05521	1	1
8775	DDX58(NM_014314	0.0552163	1	1
17779	KRTAP13-4(dist=	0.0552163	1	1
19576	LYSMD3(NM_00128	0.0552163	1	1
23648	NUP188(NM_01535	0.0552163	1	1
28535	PTCHD4(dist=10)	0.0552163	1	1
35128	TBC1D28(NM_0010	0.0552163	1	1
25066	OR7A17	0.0552527	17	17
10901	ETV2(NM_0013045	0.0554345	1	1
33436	SNX2	0.0554532	27	26
19656	MAFG	0.0555046	15	15
25942	PCSK5(NM_006200	0.0555761	4	4
28745	PUM2	0.0556267	28	28
40372	ZNF548	0.0557107	8	7
7670	CRB3	0.0557338	5	5
30987	SAMD13(NM_00101	0.0558	3	3
17812	KRTAP2-3(NM_001	0.0558463	8	6
17046	KDM1A(NM_001009	0.0558531	1	1
16401	IRF6	0.0559164	20	20
34814	SYTL3(NM_001242	0.055943	2	2
2382	ASH2L	0.0560519	27	27
225	ABHD6	0.0560659	12	11
15713	IFNA1(NM_024013	0.0561189	7	7
11980	FGF1	0.0562122	7	7
14696	HDGFL3	0.0562289	12	12
10296	EIF5A(NM_001143	0.0562322	6	5
30699	RRS1	0.0562529	14	14
31195	SCGB1C1,SCGB1C2	0.0562589	26	26
23963	OPRPN	0.0562864	6	6
4377	C9orf16	0.0562951	2	2
17418	KLHL23,PHOSPHO2	0.0563105	12	12
1218	ALG1(NM_019109:	0.0563243	3	3
36774	TOMM5(NM_001134	0.0564736	4	4
7945	CST2	0.0565116	21	21
39683	ZFAND6	0.0565431	11	11
12211	FLVCR2	0.0565797	21	20
13367	GNA11(NM_002067	0.0566002	4	4
24630	OR51E2	0.0566325	10	10
30433	RPL23,SNORA21(d	0.0567744	2	2
28227	PRSS3	0.0567933	23	23
25352	OXA1L(dist=76)	0.0568348	1	1
25351	OXA1L(dist=75)	0.0568348	1	1
7149	CNTN1(NM_001843	0.0568348	1	1
6643	CIB2	0.0568513	15	15
18820	LOC101928034	0.0569524	9	9
9510	DOC2A(NM_001282	0.0569828	1	1
9552	DOK7(NM_0013010	0.0570092	4	4
30901	S100A14(NM_0206	0.057065	2	2
36856	TP53RK(NM_03355	0.0570651	3	3
8153	CUX2	0.0571107	76	75
1751	AP4S1	0.0571182	12	12
6338	CGAS	0.0571648	19	19
25140	OR8H3	0.0571798	21	18
22984	NMNAT1	0.0573801	10	10
35452	TES	0.0574586	17	17
22657	NF2	0.0574702	19	17
37421	TSHZ3(NM_020856	0.0575184	3	3
32191	SLC10A4	0.0575342	7	7
33257	SNAP47(NM_00132	0.0575791	3	3
37000	TRAM2	0.0576133	20	18
29462	RBPMS2	0.0576135	18	18
39890	ZNF138(dist=556	0.0576235	1	1
3746	C12orf80(NR_164	0.0576235	1	1
4170	C4BPB(NM_001017	0.0576742	2	2
32065	SIL1(NM_0010376	0.0576756	2	2
33994	SQSTM1(NM_00390	0.057676	2	2
7895	CSN1S1(NM_00189	0.0576778	2	2
2752	ATPSCKMT(NM_001	0.0576779	3	2
17028	KCTD5(NM_018992	0.0576781	2	2
10182	EID2(NM_153232:	0.0576782	2	2
28928	RAB23(NM_016277	0.0576782	2	2
28829	PYURF	0.0576782	3	3
37248	TRIML1(NM_17855	0.0576782	2	2
40886	ZRANB3(NM_03214	0.0576782	2	2
33696	SPATA3(NM_13907	0.0576782	2	2
20842	MIR8072	0.0576782	2	2
7716	CREM(NM_0012675	0.0576782	2	2
30	AADACL4(dist=82	0.0576782	1	1
320	ACBD4(NM_024722	0.0576782	1	1
427	ACR,LOC10537310	0.0576782	1	1
458	ACSM3(NM_202000	0.0576782	1	1
512	ACTR10(dist=17)	0.0576782	1	1
592	ADAM21(NM_00381	0.0576782	1	1
817	ADNP-AS1	0.0576782	1	1
1053	AJUBA(NM_198086	0.0576782	1	1
1063	AK4(dist=22437)	0.0576782	1	1
1069	AK6(NM_00101589	0.0576782	1	1
1225	ALG11,ATP7B(dis	0.0576782	1	1
1356	AMN(dist=41)	0.0576782	1	1
1434	ANGPTL6(NM_0319	0.0576782	2	1
1491	ANKRD12(NM_0152	0.0576782	1	1
1519	ANKRD23(dist=15	0.0576782	1	1
2148	ARL14EPL(NM_001	0.0576782	1	1
2571	ATP11B(NM_01461	0.0576782	1	1
3598	BUB1B(NM_001211	0.0576782	1	1
3841	C17orf98(dist=5	0.0576782	1	1
4480	CACNA1C-AS2	0.0576782	1	1
4765	CARS1(dist=27)	0.0576782	1	1
4922	CBWD3,CBWD5	0.0576782	1	1
5241	CCDC9(dist=1347	0.0576782	1	1
5295	CCL18(NM_002988	0.0576782	1	1
5468	CCT6B,ZNF830(di	0.0576782	1	1
5786	CDH2(NM_0013081	0.0576782	3	1
5899	CDKL3(NM_001349	0.0576782	1	1
5923	CDKN3(NM_001330	0.0576782	1	1
6205	CERT1(NM_001130	0.0576782	1	1
6220	CES4A(NM_001190	0.0576782	1	1
6324	CFL1(NM_005507:	0.0576782	1	1
6382	CGNL1(NM_001252	0.0576782	1	1
6662	CILP(NM_003613:	0.0576782	1	1
6760	CLDN11(NM_00560	0.0576782	1	1
6811	CLEC12B(NM_0011	0.0576782	1	1
6839	CLEC2D(NM_00119	0.0576782	1	1
7045	CNBD2(dist=1)	0.0576782	1	1
7073	CNIH4(dist=52)	0.0576782	1	1
7197	COBL(NM_015198:	0.0576782	1	1
7225	COIL(dist=17)	0.0576782	1	1
7789	CRTC1(NM_015321	0.0576782	1	1
7889	CSMD2(dist=65)	0.0576782	1	1
8178	CXCL1(dist=2)	0.0576782	1	1
8348	CYP3A43(NM_0012	0.0576782	1	1
8359	CYP4A11(dist=11	0.0576782	1	1
8376	CYP4F3(NM_00089	0.0576782	1	1
8522	DBNDD1(NM_02404	0.0576782	1	1
8700	DDR1(NM_0012976	0.0576782	1	1
8717	DDX17(dist=7)	0.0576782	1	1
8888	DEGS2(dist=31)	0.0576782	1	1
9084	DHX29,MTREX(dis	0.0576782	1	1
9255	DMAC2(dist=20)	0.0576782	1	1
9423	DNAJC24(NM_1817	0.0576782	1	1
9425	DNAJC25-GNG10	0.0576782	1	1
9570	DPEP2(NM_001324	0.0576782	1	1
9807	DUSP28(NM_00103	0.0576782	1	1
9954	ECHS1(NM_004092	0.0576782	1	1
9964	ECM2(NM_001393:	0.0576782	1	1
9967	ECPAS(dist=212)	0.0576782	1	1
10030	EEF1A1(dist=104	0.0576782	1	1
10300	EIF5AL1(dist=24	0.0576782	1	1
10503	ENOPH1(NM_02120	0.0576782	1	1
10691	EPX(NM_000502:e	0.0576782	1	1
11324	FAM187B(dist=39	0.0576782	1	1
11400	FAM227A(NM_0010	0.0576782	1	1
11418	FAM230G(dist=16	0.0576782	1	1
11449	FAM25A(dist=10)	0.0576782	1	1
11508	FAM72C(NM_00134	0.0576782	1	1
11511	FAM76A(NM_00114	0.0576782	1	1
11572	FAM92A(NM_14526	0.0576782	1	1
11946	FEZ2(dist=35)	0.0576782	1	1
12546	FUOM(dist=60)	0.0576782	1	1
13413	GNE(dist=81)	0.0576782	1	1
13578	GP6(NM_00125601	0.0576782	1	1
13625	GPC5(NM_004466:	0.0576782	1	1
13684	GPR142(dist=22)	0.0576782	1	1
13757	GPR35(NM_001195	0.0576782	1	1
13831	GPSM2(NM_013296	0.0576782	1	1
14414	H3C6(dist=15)	0.0576782	1	1
14551	HAPLN3(NM_17823	0.0576782	1	1
14628	HCCAT5(dist=499	0.0576782	1	1
14757	HEPACAM(dist=26	0.0576782	1	1
15070	HMGXB4(NM_00100	0.0576782	1	1
15124	HMX1(dist=78511	0.0576782	1	1
15197	HOOK1(NM_015888	0.0576782	1	1
15493	HTATIP2(NM_0064	0.0576782	1	1
15584	IBA57(NM_001310	0.0576782	1	1
15830	IGF2(NM_0011275	0.0576782	1	1
15860	IGFL1(NM_198541	0.0576782	1	1
16166	ING1(NM_198217:	0.0576782	1	1
16350	IQCH(NM_0013224	0.0576782	1	1
16523	ITGB3(dist=5)	0.0576782	1	1
16538	ITGBL1(NM_00127	0.0576782	1	1
16616	JADE2(NM_015288	0.0576782	1	1
16834	KCNG2(dist=57)	0.0576782	1	1
16853	KCNH7(dist=178)	0.0576782	1	1
16930	KCNK6(NM_004823	0.0576782	1	1
16975	KCNS3(NM_001282	0.0576782	1	1
16981	KCNU1(dist=6)	0.0576782	1	1
17224	KIF1B(NM_001365	0.0576782	1	1
17617	KRT17(dist=20)	0.0576782	1	1
17713	KRT82(NM_033033	0.0576782	1	1
17736	KRTAP1-5(dist=1	0.0576782	1	1
17814	KRTAP2-4(dist=6	0.0576782	1	1
17974	LACTB(dist=89)	0.0576782	1	1
18115	LCE1A(dist=6)	0.0576782	1	1
18132	LCE2C(NM_178429	0.0576782	1	1
18201	LDB3(NM_0010801	0.0576782	1	1
18317	LGALS7B(dist=16	0.0576782	1	1
18448	LIMCH1(NM_00128	0.0576782	1	1
18592	LMAN2L(dist=46)	0.0576782	1	1
18772	LOC101926934	0.0576782	1	1
19198	LRPAP1(dist=54)	0.0576782	1	1
19234	LRRC28(NM_00132	0.0576782	1	1
19651	MAFA(NM_201589:	0.0576782	1	1
20080	MCCD1(dist=5)	0.0576782	1	1
20160	MCU(NM_00127068	0.0576782	1	1
20359	MESP2(NM_001039	0.0576782	1	1
20371	METAP1D(dist=70	0.0576782	1	1
20573	MIB2(dist=50)	0.0576782	1	1
20675	MIR1225	0.0576782	1	1
20697	MIR328	0.0576782	1	1
20818	MIR6850	0.0576782	1	1
20997	MMP28(NM_024302	0.0576782	1	1
21059	MOGAT1(dist=59)	0.0576782	1	1
21380	MRPS14(dist=38)	0.0576782	1	1
21431	MRPS6,SLC5A3	0.0576782	1	1
21576	MT2A(dist=5)	0.0576782	1	1
21806	MVK(NM_00130118	0.0576782	1	1
22059	N4BP2(NM_001318	0.0576782	1	1
22123	NACC2(NM_144653	0.0576782	1	1
22416	NDUFA4L2(NM_020	0.0576782	1	1
22601	NEMP1(dist=28)	0.0576782	1	1
22666	NFAT5(NM_138713	0.0576782	1	1
22700	NFIL3(NM_005384	0.0576782	1	1
23022	NOC2L(dist=44)	0.0576782	1	1
23098	NOS1AP(NM_01469	0.0576782	1	1
23299	NPVF(dist=52)	0.0576782	1	1
23529	NTN4(NM_021229:	0.0576782	1	1
23662	NUP37(NM_024057	0.0576782	1	1
23733	NXNL2(dist=7164	0.0576782	1	1
23929	OPA1;OPA1-AS1(N	0.0576782	1	1
23988	OR10A7(dist=2)	0.0576782	1	1
24009	OR10G7(dist=33)	0.0576782	1	1
24147	OR14C36(dist=87	0.0576782	1	1
24151	OR14J1(dist=32)	0.0576782	1	1
24176	OR1D5(dist=34)	0.0576782	1	1
24380	OR2T27(dist=65)	0.0576782	1	1
24385	OR2T27(dist=96)	0.0576782	1	1
24412	OR2T35(dist=6)	0.0576782	1	1
24698	OR52J3(dist=63)	0.0576782	1	1
24704	OR52K2(dist=12)	0.0576782	1	1
24759	OR5A1(dist=92)	0.0576782	1	1
24801	OR5D13(dist=33)	0.0576782	1	1
24851	OR5K1(NM_001004	0.0576782	1	1
24893	OR5R1(dist=30)	0.0576782	1	1
24909	OR5W2(dist=42)	0.0576782	1	1
24932	OR6B2(dist=1186	0.0576782	1	1
24935	OR6B2(dist=1194	0.0576782	1	1
25089	OR7G3(dist=80)	0.0576782	1	1
25092	OR7G3(dist=94)	0.0576782	1	1
25236	OSBPL9(dist=66)	0.0576782	1	1
26027	PDE4D(NM_001104	0.0576782	1	1
26034	PDE4DIP(NM_0146	0.0576782	1	1
26162	PDZD3(dist=120)	0.0576782	1	1
26420	PHETA1(NM_00117	0.0576782	1	1
26460	PHGDH(NM_006623	0.0576782	1	1
26707	PIWIL1(NM_00476	0.0576782	1	1
26827	PLAAT3(NM_00706	0.0576782	1	1
27217	PODXL2(NM_01572	0.0576782	1	1
27369	POMGNT2(NM_0328	0.0576782	1	1
27530	PPIH(dist=50)	0.0576782	1	1
27587	PPP1CB(NM_00270	0.0576782	1	1
27796	PRAMEF25(NM_001	0.0576782	1	1
27939	PRKAA1(dist=57)	0.0576782	1	1
28067	PROKR1(dist=75)	0.0576782	1	1
28190	PRRC2B(dist=30)	0.0576782	1	1
28280	PRTG(NM_173814:	0.0576782	1	1
28319	PSEN1(NM_000021	0.0576782	1	1
28350	PSG8(NM_182707:	0.0576782	1	1
28612	PTMA(NM_0010992	0.0576782	2	1
28736	PTX3(NM_002852:	0.0576782	1	1
28966	RAB37(NM_175738	0.0576782	1	1
29123	RAF1(NM_002880:	0.0576782	1	1
29289	RASIP1(dist=163	0.0576782	1	1
30072	RNF112(NM_00714	0.0576782	1	1
30282	RP1(dist=108067	0.0576782	1	1
30698	RRP9(NM_004704:	0.0576782	1	1
30967	SAG(NM_000541:e	0.0576782	1	1
31397	SEC14L6(dist=29	0.0576782	1	1
31473	SELENOM(dist=6)	0.0576782	1	1
31589	SEPTIN9-DT	0.0576782	1	1
32155	SKOR1(dist=733)	0.0576782	1	1
32782	SLC4A1(NM_00034	0.0576782	1	1
33147	SMIM20(dist=78)	0.0576782	1	1
33182	SMLR1(NM_001195	0.0576782	1	1
33203	SMPD5(dist=51)	0.0576782	1	1
33206	SMPD5(dist=90)	0.0576782	1	1
33567	SOX14	0.0576782	1	1
33778	SPDYE2(NM_00103	0.0576782	2	1
34065	SRRM1(dist=11)	0.0576782	1	1
34432	STRA6(dist=9016	0.0576782	1	1
34649	SV2A(NM_014849:	0.0576782	1	1
34673	SWT1(NM_0011055	0.0576782	1	1
34815	SYTL3(NM_001318	0.0576782	1	1
34956	TAMM41(dist=368	0.0576782	1	1
34967	TANC2(NM_025185	0.0576782	1	1
35026	TAS1R2(dist=26)	0.0576782	1	1
35262	TCF21(NM_003206	0.0576782	1	1
35813	TIMM50(dist=46)	0.0576782	1	1
35852	TK2(NM_00127205	0.0576782	1	1
36238	TMEM201(dist=1)	0.0576782	1	1
36245	TMEM203(NM_0530	0.0576782	1	1
36407	TMEM42(NM_14463	0.0576782	1	1
36900	TPM1(NM_0013012	0.0576782	1	1
37051	TREM2(dist=29)	0.0576782	1	1
37391	TSEN15(dist=43)	0.0576782	1	1
37943	UBE2E3(NM_18267	0.0576782	1	1
38085	UBXN8(dist=64)	0.0576782	1	1
38226	UMPS(dist=8)	0.0576782	1	1
38440	USP45(NM_001346	0.0576782	1	1
38455	USP50(NM_203494	0.0576782	1	1
38507	UVSSA(dist=6576	0.0576782	1	1
38603	UVSSA(dist=7408	0.0576782	1	1
38824	VPS41(dist=13)	0.0576782	1	1
38935	WASF1(NM_001024	0.0576782	1	1
39443	ZAN(NM_003386:c	0.0576782	1	1
40149	ZNF366(NM_15262	0.0576782	1	1
40605	ZNF7(NM_0012827	0.0576782	1	1
40873	ZP3(dist=26)	0.0576782	1	1
40912	ZSCAN26;ZSCAN26	0.0576782	1	1
40949	ZSWIM8(NM_01503	0.0576782	1	1
9344	DNAH6(NM_001370	0.0576784	2	2
12897	GBP4(NM_052941:	0.0576789	3	3
14365	H2BC5(NM_138720	0.0576792	2	2
991	AGXT2(NM_001306	0.0576795	2	2
10621	EPHA6(NM_001278	0.0576825	2	2
33595	SP100(NM_001080	0.0576853	2	2
8842	DEFB123(NM_1533	0.0576875	2	2
27699	PPP2R3C(NM_0013	0.0576888	2	2
4974	CCDC106(NM_0013	0.0576937	2	2
22879	NKIRAS1(NM_0203	0.0577115	2	2
29970	RIPOR1(NM_00119	0.0577178	2	2
26946	PLEKHF1(NM_0243	0.0577389	3	3
14108	GTF2A2(NM_00132	0.0577609	3	3
27182	PNPLA7(NM_15228	0.0577631	3	3
33591	SOX9(NM_000346:	0.0577808	4	4
18748	LOC100507346	0.0578143	4	4
22209	NAT10(NM_001144	0.0579374	3	3
19632	MAD2L1BP	0.0579671	6	6
13424	GNG2	0.0579743	4	3
11566	FAM8A1(NM_01625	0.0579745	5	5
7394	COPS6	0.0580376	17	17
40346	ZNF524	0.0580496	9	9
19383	LRTOMT(NM_14530	0.0580501	2	2
10191	EIF1AD(NM_03232	0.0580862	1	1
20624	MIER1	0.0581976	18	18
13717	GPR17,LIMS2	0.0582016	2	1
31279	SCPEP1(dist=69)	0.0582018	1	1
35126	TBC1D27P(NR_147	0.0583715	1	1
38264	UNC93B1	0.0584429	49	49
11704	FBXL18	0.0585504	33	33
4161	C3orf84	0.058635	9	9
13948	GRIN2A	0.0587247	29	29
10546	ENTPD4(NM_00112	0.0588623	4	3
14281	H2AC12,H2BC12,M	0.0589323	2	2
11868	FCMR	0.0589582	17	13
30944	SAA2-SAA4,SAA4	0.0589638	5	5
4488	CACNA1H(NM_0210	0.059018	6	6
13113	GH1(NM_000515:c	0.0590217	7	7
29949	RIOK2	0.0590367	27	27
38636	VAMP8(NM_003761	0.0590637	2	2
17118	KIAA0355(NM_014	0.0590692	1	1
949	AGMO	0.0590758	53	53
11869	FCMR(NM_0011424	0.0590849	1	1
34334	STK24	0.059094	34	34
19467	LUC7L(NM_001330	0.0591552	9	9
14001	GRP	0.0592327	5	4
26374	PGLYRP4	0.0592878	21	21
9741	DTWD1	0.0592967	14	14
7991	CTBP2	0.0593774	55	55
5506	CD1B(NM_001764:	0.0594355	2	2
32255	SLC16A14	0.0594972	8	8
11289	FAM174C	0.0595792	5	5
8514	DBI(NM_00128263	0.0596428	2	2
20504	MFSD9	0.0596899	23	22
2435	ASTE1	0.0598697	15	15
10045	EEF1AKNMT	0.0598893	19	17
19307	LRRC6(NM_001321	0.0598978	1	1
25765	PCDH7	0.0599024	20	20
26640	PIK3R5	0.0599635	68	68
6802	CLDND2	0.0600391	14	14
4793	CASP12(NM_00119	0.0600478	3	3
39941	ZNF195	0.0600516	28	23
17114	KIAA0319(NM_001	0.0600567	3	3
23804	OCA2(NM_0013009	0.0600567	2	2
29356	RBFA,TXNL4A(dis	0.0601264	2	2
2296	ART3	0.0601298	37	36
15461	HSPB1(dist=6)	0.0602561	1	1
7665	CRB1	0.0602642	24	24
7656	CRACR2B	0.060271	32	30
37332	TRPC6(NM_004621	0.0602843	2	2
9143	DIPK1A,RPL5	0.0603301	5	5
28472	PSME3(NM_176863	0.0605615	2	2
38121	UFL1(dist=14)	0.0606377	1	1
32880	SLC6A5	0.0607182	61	61
26588	PIGP	0.0607189	13	13
3382	BORCS6(NM_01762	0.0607627	2	2
6953	CLRN3(NM_152311	0.0607627	2	2
18246	LELP1	0.0607627	2	2
28317	PSD4(NM_012455:	0.0607627	2	2
30478	RPL38(NM_001035	0.0607627	2	2
30875	RXYLT1	0.0608153	10	9
38104	UCN(NM_003353:c	0.0608342	2	2
31777	SFT2D2	0.0610026	12	12
[truncated: 38,970 more rows]
